# Supplementary material for: Natural statistics support a rational account of confidence biases
Source: Nat Commun. 2023 Jul 6;14:3992. doi: 10.1038/s41467-023-39737-2 (PMC10326055; doi:10.1038/s41467-023-39737-2)
Supplement: Supplementary file 4 — Source data [file 41467_2023_39737_MOESM4_ESM.xlsx]

## Sheet: Figure 3b
MNIST					CIFAR-10					RL
Accuracy		Confidence			Accuracy		Confidence			Accuracy		Opt-out rate
Low PE	High PE	Low PE	High PE		Low PE	High PE	Low PE	High PE		Low PE	High PE	Low PE	High PE
0.5533	0.5496	0.488556	0.535631		0.5519	0.5465	0.549031	0.576217		0.7775	0.7572	0.3033	0.2745
0.5522	0.5532	0.431961	0.497723		0.5671	0.557	0.563671	0.581128		0.7503	0.75	0.5846	0.4526
0.5562	0.5484	0.488754	0.549866		0.557	0.5522	0.552456	0.579279		0.7812	0.7646	0.5767	0.3784
0.5383	0.5529	0.476437	0.549797		0.546	0.5419	0.551007	0.575478		0.8019	0.7701	0.4957	0.3736
0.554	0.5522	0.50768	0.560994		0.559	0.5544	0.554889	0.57912		0.7839	0.759	0.471	0.3633
0.5506	0.5574	0.513161	0.540006		0.5533	0.5552	0.547238	0.570698		0.634	0.7302	0.9039	0.7203
0.5586	0.5567	0.462529	0.514927		0.543	0.5553	0.537167	0.56774		0.6812	0.7129	0.6349	0.4734
0.5473	0.5512	0.457292	0.50296		0.5543	0.5517	0.55798	0.582232		0.6982	0.7199	0.8327	0.7029
0.5563	0.5474	0.486723	0.529959		0.5419	0.5483	0.538105	0.564445		0.6958	0.7439	0.8247	0.4954
0.5603	0.5514	0.519568	0.549035		0.5479	0.5511	0.551234	0.575507		0.7878	0.7372	0.4547	0.4198
0.5502	0.5538	0.486149	0.518117		0.546	0.5455	0.543302	0.560131		0.6338	0.7298	0.6622	0.4385
0.5401	0.5422	0.518893	0.522787		0.5564	0.5421	0.531802	0.553933		0.7219	0.7416	0.3807	0.3231
0.5529	0.5471	0.468292	0.517598		0.5449	0.549	0.540796	0.579249		0.7737	0.7553	0.6771	0.4469
0.5475	0.5464	0.396471	0.510255		0.5491	0.5502	0.539994	0.558143		0.7934	0.7641	0.5034	0.4137
0.5483	0.5318	0.474757	0.504975		0.5636	0.5455	0.556214	0.565634		0.7205	0.7297	0.6706	0.5386
0.5513	0.5447	0.436499	0.475804		0.5553	0.5536	0.556296	0.560545		0.8191	0.7666	0.5622	0.4371
0.5466	0.5471	0.516993	0.520638		0.5447	0.5463	0.533319	0.572384		0.5461	0.7623	0.974	0.6171
0.5569	0.5566	0.471225	0.5448		0.5511	0.5476	0.554969	0.582058		0.8127	0.7578	0.2521	0.3223
0.5561	0.5485	0.50271	0.455451		0.5673	0.5567	0.568371	0.582706		0.6893	0.7249	0.7602	0.4875
0.5529	0.5433	0.463431	0.554416		0.5486	0.5464	0.542424	0.558622		0.7464	0.7526	0.4553	0.3691
0.54	0.5411	0.468396	0.54734		0.5537	0.5466	0.559942	0.584783		0.7157	0.768	0.4758	0.289
0.5521	0.5538	0.499378	0.501312		0.5473	0.5507	0.535646	0.567789		0.7538	0.7475	0.6179	0.3415
0.5477	0.5453	0.48813	0.556649		0.548	0.543	0.521283	0.547475		0.7877	0.7267	0.4252	0.3801
0.5511	0.5434	0.52171	0.501875		0.5518	0.5478	0.55689	0.585166		0.7678	0.7364	0.4648	0.4513
0.5518	0.5464	0.512245	0.543988		0.5428	0.5444	0.530141	0.575886		0.7831	0.7624	0.4501	0.3824
0.5592	0.5512	0.522213	0.52944		0.534	0.552	0.53515	0.574082		0.7742	0.7251	0.6222	0.5091
0.5444	0.5491	0.454082	0.552943		0.5485	0.549	0.54138	0.567152		0.7924	0.749	0.5867	0.4168
0.5571	0.5435	0.493002	0.531092		0.5586	0.5523	0.567383	0.580714		0.6021	0.7113	0.8676	0.386
0.5483	0.5511	0.447263	0.483256		0.5656	0.5518	0.558092	0.569141		0.804	0.7588	0.5513	0.3826
0.5591	0.5384	0.449624	0.49919		0.5444	0.5511	0.552237	0.582198		0.6333	0.7656	0.5966	0.2836
0.5448	0.5642	0.480392	0.553347		0.5454	0.5474	0.534868	0.565039		0.7923	0.7425	0.5578	0.5155
0.5402	0.5453	0.478481	0.513292		0.5435	0.5441	0.562157	0.580261		0.8249	0.7664	0.5163	0.4591
0.545	0.5482	0.50288	0.491534		0.535	0.5477	0.54602	0.564655		0.8179	0.7705	0.5434	0.3971
0.5458	0.5482	0.492542	0.506649		0.5521	0.557	0.542832	0.577106		0.8036	0.7511	0.4273	0.3468
0.5444	0.549	0.47709	0.528022		0.5493	0.5497	0.553614	0.573871		0.7413	0.751	0.527	0.3528
0.5546	0.549	0.488774	0.520565		0.5495	0.5573	0.539912	0.571755		0.7792	0.7215	0.5928	0.5114
0.5432	0.5524	0.438999	0.582197		0.552	0.5374	0.555092	0.568186		0.8134	0.7644	0.3889	0.3796
0.5507	0.5454	0.462324	0.50065		0.5501	0.5483	0.554523	0.575354		0.8121	0.7703	0.4913	0.2946
0.5532	0.533	0.494925	0.508549		0.5438	0.5627	0.532541	0.572843		0.7791	0.7417	0.3452	0.3141
0.5513	0.5517	0.502485	0.53586		0.5467	0.5434	0.548203	0.565759		0.7827	0.7497	0.6826	0.5829
0.5602	0.5483	0.456275	0.527411		0.5618	0.5589	0.562306	0.583262		0.7817	0.7545	0.4446	0.3873
0.5472	0.5528	0.485222	0.529634		0.5449	0.5538	0.540604	0.568312		0.7528	0.7544	0.5944	0.4548
0.5529	0.5497	0.449506	0.555484		0.541	0.5444	0.543964	0.560294		0.5888	0.7028	0.765	0.4927
0.552	0.5515	0.446158	0.480806		0.5439	0.5534	0.53616	0.558376		0.7269	0.7332	0.4494	0.349
0.5603	0.55	0.551727	0.535809		0.5442	0.5423	0.530246	0.560113		0.7673	0.735	0.4516	0.4229
0.5556	0.5471	0.506957	0.510572		0.5614	0.5552	0.549248	0.574959		0.5692	0.7258	0.819	0.4663
0.5485	0.5557	0.465907	0.519665		0.5417	0.5593	0.537033	0.573778		0.8035	0.7651	0.4476	0.3494
0.5401	0.5551	0.441936	0.524873		0.5446	0.5461	0.5328	0.561513		0.5995	0.7523	0.6751	0.3866
0.5368	0.5479	0.472589	0.511401		0.5601	0.5599	0.554175	0.56877		0.8151	0.7761	0.5685	0.3917
0.5534	0.546	0.529576	0.514224		0.5449	0.5571	0.536178	0.581037		0.7981	0.7487	0.4494	0.3093
0.5532	0.5463	0.445567	0.53022		0.5465	0.5509	0.527943	0.563903		0.7287	0.748	0.6084	0.3963
0.5461	0.5445	0.464418	0.543981		0.5621	0.5514	0.5587	0.573492		0.8247	0.7687	0.3024	0.2649
0.5407	0.5529	0.488921	0.543738		0.5441	0.5421	0.537953	0.560101		0.6083	0.7001	0.7094	0.4519
0.5442	0.5565	0.479618	0.546484		0.5376	0.5526	0.536049	0.565254		0.8163	0.7352	0.2009	0.3635
0.5549	0.5462	0.445672	0.522856		0.5335	0.5307	0.544042	0.569736		0.661	0.7538	0.8614	0.4147
0.5554	0.5435	0.539867	0.561865		0.5455	0.5537	0.526176	0.565711		0.8077	0.7641	0.6058	0.4664
0.5461	0.5541	0.441966	0.5436		0.5685	0.5564	0.569466	0.582471		0.7303	0.7034	0.5854	0.5135
0.5283	0.5344	0.505507	0.486752		0.5394	0.544	0.531771	0.562816		0.785	0.7506	0.4739	0.4582
0.5547	0.5498	0.531179	0.563018		0.5488	0.5465	0.552941	0.578011		0.7617	0.7563	0.5515	0.3715
0.5513	0.5444	0.548015	0.561375		0.5531	0.5458	0.552591	0.572483		0.8234	0.7628	0.2762	0.2455
0.534	0.5481	0.518267	0.509116		0.5483	0.5574	0.543166	0.561424		0.8016	0.7626	0.5407	0.4881
0.562	0.5541	0.509491	0.532846		0.5398	0.545	0.525854	0.557409		0.8021	0.7686	0.5216	0.3221
0.5615	0.5464	0.497508	0.511438		0.5449	0.5519	0.530012	0.563518		0.5683	0.7551	0.9076	0.3651
0.5536	0.548	0.465984	0.52837		0.5388	0.5488	0.528047	0.556311		0.7437	0.7407	0.741	0.4892
0.5375	0.5474	0.532097	0.52011		0.5465	0.5494	0.543385	0.571602		0.8125	0.7711	0.5923	0.3997
0.5422	0.5509	0.448147	0.531325		0.541	0.5378	0.525311	0.557229		0.7964	0.7682	0.7482	0.4177
0.5499	0.5509	0.450312	0.527843		0.5451	0.5597	0.533796	0.558172		0.7896	0.7589	0.5679	0.4804
0.5462	0.5577	0.555602	0.484924		0.5426	0.5604	0.52747	0.55071		0.7199	0.7405	0.8056	0.6994
0.5605	0.5547	0.502145	0.516339		0.5389	0.552	0.532748	0.560748		0.7841	0.6996	0.3587	0.5593
0.5585	0.5567	0.489257	0.50829		0.5379	0.5627	0.531761	0.576222		0.5932	0.7568	0.9585	0.3948
0.5578	0.5434	0.430946	0.502851		0.5501	0.559	0.546527	0.575198		0.7006	0.6921	0.5142	0.4904
0.5524	0.5546	0.521189	0.55584		0.562	0.5513	0.567022	0.57973		0.7974	0.7664	0.5769	0.3956
0.5485	0.5493	0.460932	0.512012		0.545	0.5426	0.546994	0.57464		0.7513	0.7672	0.7644	0.3992
0.5449	0.5471	0.474825	0.53525		0.5539	0.5553	0.556734	0.579294		0.7536	0.7059	0.551	0.5309
0.5496	0.5476	0.519035	0.537621		0.5663	0.5402	0.555636	0.563223		0.7143	0.7638	0.8085	0.4359
0.5526	0.5454	0.500978	0.518694		0.5457	0.5468	0.528433	0.565384		0.7754	0.762	0.6682	0.4601
0.5475	0.5572	0.397737	0.507467		0.5518	0.5497	0.530048	0.553954		0.8165	0.7626	0.5941	0.2404
0.5582	0.5532	0.505895	0.521571		0.5496	0.5521	0.533042	0.571639		0.7	0.7494	0.7738	0.4193
0.55	0.5524	0.478107	0.556968		0.5503	0.5399	0.549053	0.574088		0.831	0.7728	0.3936	0.3715
0.5577	0.555	0.476821	0.550159		0.5408	0.544	0.53361	0.567958		0.8105	0.7593	0.5772	0.4291
0.5565	0.5389	0.474397	0.529217		0.5594	0.5567	0.533889	0.577275		0.7881	0.7774	0.8359	0.3827
0.5427	0.5416	0.452197	0.52232		0.5535	0.5595	0.552798	0.583673		0.8084	0.7711	0.6742	0.2778
0.5449	0.5532	0.467897	0.554784		0.5368	0.5415	0.529129	0.568953		0.7629	0.7603	0.6087	0.4286
0.5461	0.5469	0.459177	0.495179		0.5565	0.5562	0.552089	0.577182		0.8041	0.7745	0.7358	0.3853
0.5419	0.5448	0.516594	0.535113		0.5491	0.5527	0.539419	0.576929		0.5806	0.7525	0.848	0.2574
0.5475	0.5497	0.505079	0.515731		0.5473	0.5457	0.547359	0.571672		0.7986	0.7559	0.6231	0.5259
0.5579	0.5555	0.455497	0.526127		0.5451	0.5509	0.550101	0.569574		0.6283	0.7308	0.8652	0.5255
0.5578	0.5551	0.501204	0.524122		0.5463	0.5432	0.542575	0.576995		0.7665	0.7606	0.9365	0.4813
0.5395	0.544	0.480458	0.567609		0.5538	0.5592	0.544204	0.570255		0.7145	0.7454	0.645	0.3851
0.5543	0.5529	0.443238	0.479073		0.5678	0.5552	0.591481	0.595133		0.8032	0.7689	0.7697	0.3172
0.5384	0.5557	0.497705	0.514175		0.5368	0.54	0.538647	0.574201		0.7573	0.7539	0.5307	0.3994
0.561	0.5568	0.428199	0.533064		0.556	0.5582	0.561184	0.589926		0.7861	0.7515	0.3729	0.4173
0.5562	0.5553	0.490638	0.553262		0.5456	0.5485	0.539195	0.563699		0.7886	0.7554	0.64	0.4234
0.5363	0.5465	0.460713	0.527529		0.5526	0.5402	0.550538	0.58285		0.8103	0.7666	0.3238	0.2813
0.5621	0.5466	0.45239	0.529079		0.5502	0.5503	0.5443	0.570051		0.8211	0.7738	0.2755	0.322
0.5535	0.5653	0.482403	0.528821		0.5571	0.5629	0.569994	0.579742		0.8181	0.7564	0.3858	0.3889
0.5369	0.5457	0.50658	0.533763		0.5566	0.5466	0.547231	0.583962		0.7368	0.738	0.7267	0.4617
0.5496	0.5544	0.47148	0.537175		0.5485	0.5565	0.556096	0.578499		0.7953	0.765	0.4404	0.3091
0.5617	0.5558	0.52406	0.505303		0.5581	0.5506	0.552728	0.576495		0.694	0.7444	0.7396	0.4586
0.5483	0.5524	0.517559	0.542404		0.5552	0.5459	0.54887	0.574075		0.6163	0.6957	0.7937	0.5231

## Sheet: Figure 3d
MNIST					CIFAR-10					RL
Accuracy		Confidence			Accuracy		Confidence			Accuracy		Opt-out rate
Low PE	High PE	Low PE	High PE		Low PE	High PE	Low PE	High PE		Low PE	High PE	Low PE	High PE
0.741111	0.744444	0.821168	0.954862		0.792411	0.784598	0.863014	0.906277		0.752	0.7705	0.252	0.0153
0.755556	0.741111	0.857922	0.956629		0.80692	0.776786	0.879194	0.91571		0.7626	0.7561	0.2787	0.1962
0.756667	0.748889	0.862141	0.952896		0.727679	0.733259	0.744819	0.802548		0.719	0.7596	0.3834	0.3942
0.772222	0.746667	0.841886	0.958367		0.777902	0.825893	0.871699	0.919203		0.7446	0.7425	0.3482	0.074
0.773333	0.762222	0.848412	0.948931		0.796875	0.813616	0.889079	0.925527		0.7557	0.7673	0.1797	0.0014
0.736667	0.766667	0.796662	0.942544		0.597098	0.581473	0.613084	0.664921		0.7559	0.7558	0.2074	0.2739
0.762222	0.745556	0.823961	0.943062		0.802455	0.800223	0.900128	0.94025		0.7586	0.7508	0.2299	0.0526
0.747778	0.753333	0.85442	0.97671		0.745536	0.722098	0.857051	0.891241		0.7563	0.7712	0.2079	0.0695
0.767778	0.757778	0.826049	0.943051		0.795759	0.791295	0.860623	0.899644		0.7645	0.7705	0.2763	0.2954
0.736667	0.723333	0.821361	0.918893		0.762277	0.790179	0.808619	0.865301		0.7487	0.7585	0.2655	0.2965
0.766667	0.74	0.847688	0.948154		0.805804	0.83817	0.883234	0.916482		0.7395	0.7173	0.2496	0.1068
0.73	0.77	0.808553	0.885931		0.800223	0.795759	0.866904	0.901877		0.7505	0.7609	0.1748	0.1332
0.752222	0.762222	0.817463	0.934077		0.677455	0.675223	0.751261	0.79829		0.7624	0.7601	0.1751	0.2063
0.774444	0.761111	0.831051	0.924965		0.639509	0.65625	0.688539	0.763021		0.7539	0.7691	0.363	0.4683
0.735556	0.781111	0.828272	0.939136		0.793527	0.803571	0.874492	0.922454		0.7461	0.7281	0.2509	0.056
0.774444	0.762222	0.842872	0.936371		0.689732	0.717634	0.757162	0.828403		0.7491	0.7605	0.2563	0.2285
0.742222	0.717778	0.823546	0.935843		0.763393	0.75	0.83939	0.88537		0.7579	0.7634	0.2747	0.3101
0.745556	0.738889	0.831042	0.939932		0.801339	0.831473	0.893647	0.925061		0.745	0.7627	0.2318	0.0024
0.743333	0.761111	0.827419	0.920085		0.801339	0.819196	0.884623	0.926857		0.7586	0.7415	0.175	0.164
0.761111	0.775556	0.836365	0.963152		0.770089	0.729911	0.877334	0.919031		0.7361	0.7023	0.2729	0.2162
0.732222	0.787778	0.82775	0.94897		0.758929	0.761161	0.783961	0.828644		0.7454	0.7588	0.2367	0.2376
0.722222	0.743333	0.82558	0.94366		0.752232	0.722098	0.786606	0.822261		0.7422	0.7686	0.3328	0.2899
0.735556	0.783333	0.830871	0.914422		0.758929	0.790179	0.803554	0.856217		0.7601	0.7556	0.2505	0.207
0.756667	0.742222	0.815376	0.939128		0.746652	0.773438	0.823747	0.872035		0.7498	0.7356	0.3221	0.0093
0.745556	0.756667	0.828286	0.945537		0.709821	0.723214	0.769484	0.844944		0.7544	0.7659	0.3956	0.3405
0.727778	0.702222	0.853802	0.958428		0.689732	0.737723	0.755726	0.841488		0.7263	0.7429	0.6039	0.622
0.771111	0.694444	0.840353	0.942515		0.776786	0.683036	0.851498	0.899981		0.7511	0.7578	0.3011	0.1803
0.761111	0.728889	0.827103	0.923098		0.770089	0.762277	0.859782	0.887492		0.7527	0.7297	0.3574	0.1885
0.763333	0.796667	0.820745	0.925489		0.829241	0.80692	0.875727	0.907247		0.7608	0.7706	0.2708	0.2156
0.748889	0.745556	0.798525	0.920647		0.810268	0.790179	0.882813	0.906268		0.7522	0.7565	0.3503	0.2895
0.77	0.734444	0.824361	0.931847		0.72433	0.669643	0.856392	0.887071		0.7624	0.7677	0.176	0.013
0.757778	0.737778	0.817011	0.923038		0.787946	0.78125	0.856656	0.904054		0.7537	0.7082	0.0779	0.0105
0.736667	0.756667	0.797878	0.888855		0.78125	0.803571	0.859748	0.908172		0.757	0.7668	0.1682	0.1539
0.762222	0.661111	0.826899	0.927427		0.728795	0.738839	0.767101	0.803548		0.7485	0.7632	0.3228	0.2754
0.748889	0.73	0.807415	0.916486		0.690848	0.728795	0.738993	0.800255		0.758	0.7671	0.3581	0.3057
0.757778	0.754444	0.848926	0.939578		0.726562	0.698661	0.751959	0.793439		0.7463	0.7682	0.228	0.2533
0.7	0.707778	0.803525	0.930639		0.794643	0.793527	0.869882	0.897303		0.7539	0.7412	0.1635	0.1629
0.728889	0.756667	0.833735	0.94264		0.795759	0.842634	0.890601	0.928397		0.7564	0.7704	0.2241	0.212
0.741111	0.766667	0.829893	0.937802		0.77567	0.75	0.870443	0.897361		0.7463	0.7622	0.2493	0.3119
0.723333	0.774444	0.816041	0.924053		0.800223	0.8125	0.884504	0.91398		0.7554	0.7772	0.1831	0.1676
0.775556	0.757778	0.847115	0.968574		0.737723	0.736607	0.780066	0.845878		0.7467	0.7315	0.3861	0.2729
0.771111	0.756667	0.818233	0.896525		0.760045	0.733259	0.77799	0.826215		0.7479	0.7026	0.22	0.0425
0.777778	0.766667	0.836965	0.923791		0.732143	0.747768	0.856739	0.901877		0.7481	0.744	0.3666	0.2527
0.773333	0.72	0.822202	0.922638		0.595982	0.632812	0.644427	0.714376		0.7548	0.7429	0.2727	0.1009
0.758889	0.78	0.839556	0.947402		0.72433	0.760045	0.809922	0.847409		0.7529	0.7736	0.2452	0.135
0.756667	0.74	0.816677	0.895657		0.779018	0.813616	0.855756	0.90759		0.7225	0.7501	0.4936	0.62
0.75	0.772222	0.841173	0.945677		0.691964	0.757812	0.773856	0.868382		0.7539	0.7662	0.2832	0.1119
0.747778	0.74	0.831865	0.951349		0.770089	0.719866	0.776466	0.828571		0.743	0.746	0.3135	0.0437
0.74	0.748889	0.863754	0.967833		0.747768	0.764509	0.770871	0.819114		0.7526	0.7464	0.2736	0.0288
0.747778	0.776667	0.812546	0.891842		0.71875	0.715402	0.755841	0.822479		0.7488	0.7476	0.1964	0.2744
0.741111	0.755556	0.823392	0.936806		0.767857	0.784598	0.869716	0.913485		0.7465	0.7223	0.2699	0.0125
0.746667	0.771111	0.817006	0.921846		0.735491	0.654018	0.813052	0.8496		0.7511	0.7196	0.3141	0.3171
0.746667	0.751111	0.822282	0.946741		0.784598	0.821429	0.872979	0.912306		0.7365	0.7687	0.4285	0.3771
0.735556	0.738889	0.832024	0.944762		0.799107	0.80692	0.861953	0.915087		0.7459	0.7421	0.2878	0.16
0.736667	0.758889	0.839387	0.960165		0.697545	0.658482	0.733494	0.781377		0.7533	0.7563	0.3798	0.2741
0.747778	0.742222	0.817393	0.948895		0.813616	0.745536	0.885233	0.907483		0.754	0.741	0.2477	0.0781
0.726667	0.781111	0.827349	0.919523		0.702009	0.738839	0.748987	0.83587		0.7399	0.7293	0.3614	0.3117
0.74	0.738889	0.855593	0.956758		0.760045	0.789062	0.861363	0.900994		0.7456	0.7343	0.2803	0.2341
0.733333	0.758889	0.837148	0.975053		0.762277	0.784598	0.849554	0.885645		0.7452	0.759	0.256	0.3806
0.757778	0.743333	0.829556	0.95112		0.803571	0.800223	0.861059	0.909143		0.7485	0.7672	0.3574	0.3222
0.77	0.75	0.795163	0.910116		0.80692	0.77567	0.84535	0.903071		0.7563	0.7647	0.2955	0.2459
0.764444	0.762222	0.823203	0.892539		0.762277	0.717634	0.862944	0.911252		0.753	0.7402	0.1907	0.1348
0.782222	0.738889	0.841861	0.955778		0.797991	0.811384	0.88287	0.920462		0.7608	0.7379	0.2519	0.2407
0.754444	0.767778	0.854092	0.966784		0.802455	0.808036	0.877533	0.912652		0.7459	0.7647	0.2662	0.1871
0.751111	0.763333	0.816455	0.934403		0.704241	0.707589	0.742998	0.808757		0.7496	0.7463	0.2947	0.0925
0.752222	0.783333	0.812452	0.950307		0.797991	0.800223	0.88183	0.922325		0.7451	0.7523	0.2092	0.1592
0.735556	0.77	0.831154	0.917147		0.761161	0.776786	0.794452	0.851164		0.7572	0.7379	0.1633	0.1419
0.751111	0.745556	0.812607	0.92935		0.720982	0.761161	0.776563	0.858043		0.7578	0.7693	0.2674	0.0436
0.766667	0.774444	0.825236	0.936835		0.752232	0.767857	0.850746	0.896129		0.7487	0.7607	0.1456	0.0044
0.782222	0.785556	0.823603	0.937038		0.704241	0.714286	0.751952	0.830442		0.754	0.7692	0.2957	0.2181
0.756667	0.773333	0.855943	0.944564		0.734375	0.767857	0.821172	0.872222		0.7438	0.7578	0.3074	0.2327
0.763333	0.698889	0.839194	0.929826		0.789062	0.791295	0.861815	0.889069		0.7502	0.7555	0.163	0.1722
0.746667	0.764444	0.82366	0.953261		0.747768	0.71875	0.881166	0.922451		0.7437	0.7133	0.296	0.2604
0.717778	0.73	0.858551	0.97417		0.754464	0.667411	0.854129	0.913061		0.7276	0.7126	0.4265	0.5979
0.716667	0.716667	0.829553	0.927573		0.72433	0.741071	0.857306	0.916598		0.7433	0.7612	0.3696	0.4215
0.763333	0.745556	0.828059	0.92572		0.799107	0.804688	0.872666	0.907308		0.7277	0.6663	0.3114	0.3804
0.784444	0.737778	0.823754	0.910824		0.515625	0.507812	0.519775	0.518574		0.7479	0.7566	0.3317	0.023
0.727778	0.744444	0.822518	0.897978		0.789062	0.799107	0.899375	0.934462		0.7442	0.7231	0.223	0.0071
0.768889	0.744444	0.836488	0.969739		0.685268	0.65625	0.882341	0.920346		0.7581	0.7705	0.3386	0.3488
0.758889	0.744444	0.82918	0.945898		0.814732	0.790179	0.879636	0.904043		0.75	0.7448	0.41	0.1277
0.763333	0.753333	0.832801	0.938403		0.800223	0.821429	0.892149	0.928593		0.7524	0.7656	0.4054	0.4057
0.761111	0.794444	0.856067	0.942948		0.757812	0.764509	0.78998	0.858761		0.7382	0.7032	0.3753	0.4451
0.765556	0.755556	0.831336	0.926915		0.686384	0.712054	0.747191	0.815321		0.7548	0.7624	0.2317	0.0824
0.75	0.698889	0.824203	0.93343		0.696429	0.704241	0.741432	0.820902		0.7535	0.7653	0.2309	0.0142
0.773333	0.763333	0.829099	0.962107		0.793527	0.78125	0.868939	0.901325		0.7562	0.7574	0.3404	0.1913
0.732222	0.748889	0.830392	0.916112		0.796875	0.762277	0.883613	0.916542		0.7241	0.7525	0.6665	0.5602
0.732222	0.736667	0.830458	0.928591		0.746652	0.748884	0.796188	0.841554		0.7638	0.7683	0.1339	0.2091
0.763333	0.776667	0.826374	0.928556		0.80692	0.834821	0.880022	0.913916		0.7591	0.7558	0.3587	0.3816
0.737778	0.73	0.845142	0.954776		0.739955	0.649554	0.810267	0.835231		0.7511	0.7469	0.1507	0.1148
0.756667	0.773333	0.839021	0.932549		0.707589	0.752232	0.788552	0.866759		0.7583	0.7461	0.2491	0.2482
0.737778	0.734444	0.829324	0.934513		0.735491	0.664062	0.863504	0.895655		0.7518	0.7615	0.3422	0.4157
0.738889	0.771111	0.831836	0.923676		0.686384	0.683036	0.87969	0.917066		0.7566	0.7509	0.2628	0.038
0.744444	0.765556	0.851088	0.952812		0.783482	0.799107	0.869396	0.910259		0.7642	0.7016	0.3005	0.2872
0.743333	0.754444	0.842189	0.957721		0.8125	0.813616	0.899344	0.922825		0.7474	0.7517	0.2908	0.0363
0.741111	0.733333	0.860658	0.941862		0.654018	0.643973	0.715158	0.773097		0.7536	0.7615	0.3404	0.1409
0.757778	0.748889	0.827602	0.909896		0.784598	0.800223	0.894771	0.922055		0.7239	0.7196	0.4835	0.5732
0.73	0.734444	0.798231	0.943887		0.732143	0.716518	0.774849	0.81498		0.7523	0.7554	0.2356	0.1423
0.753333	0.76	0.81857	0.920229		0.707589	0.690848	0.808719	0.84708		0.7386	0.7677	0.43	0.2208
0.744444	0.756667	0.827671	0.945384		0.584821	0.625	0.627058	0.677174		0.7494	0.7417	0.2986	0.1442
0.715556	0.752222	0.824573	0.932789		0.813616	0.805804	0.884899	0.908883		0.7536	0.7621	0.3307	0.1406

## Sheet: Figure 3f
Behavior									Model
combined				response=s1		response=s2			combined				response=s1		response=s2
d'		meta-d'		meta-d'		meta-d'			d'		meta-d'		meta-d'		meta-d'
mean	std.err.	mean	std.err.	mean	std.err.	mean	std.err.		mean	std.err.	mean	std.err.	mean	std.err.	mean	std.err.
0.8763	0.0227	0.6689	0.0227	1.0339	0.0996	0.3226	0.1508		0.884473	0.0256975	0.696217	0.0213661	0.936352	0.0233237	0.0746361	0.0200582
1.1007	0.0266	0.7588	0.0266	1.0929	0.0853	0.5407	0.1536		1.09748	0.0259533	0.739745	0.0220779	0.953293	0.0234208	0.337883	0.0205102
1.5282	0.0612	1.1421	0.0612	1.1319	0.1594	1.1804	0.0586		1.52391	0.0289567	0.956441	0.0245007	0.969334	0.0276012	0.935862	0.0277043
1.9535	0.0083	1.4588	0.0083	0.767	0.1908	1.5802	0.0967		1.95231	0.0355798	1.4022	0.0351575	0.797826	0.0372304	1.65989	0.0356936
2.3411	0.0831	1.8415	0.0831	0.4621	0.1588	1.9274	0.1348		2.33031	0.0388444	1.98885	0.0438758	0.62593	0.0382413	2.26222	0.0405919

## Sheet: Figure 4C
Accuracy		Confidence
Low PE	High PE	Low PE	High PE
0.739606	0.703939	0.682581	0.783383
0.784921	0.790658	0.642249	0.770389
0.810585	0.797258	0.673714	0.806254
0.734851	0.713028	0.583119	0.716738
0.579877	0.618939	0.554202	0.62607
0.855597	0.831875	0.664388	0.799559
0.83573	0.798067	0.646443	0.77884
0.763127	0.776018	0.617961	0.757445
0.719563	0.741593	0.622437	0.738255
0.877193	0.880058	0.663498	0.796641
0.784963	0.803092	0.666545	0.781935
0.639443	0.676829	0.56432	0.701129
0.750139	0.736169	0.60093	0.733864
0.710664	0.738138	0.561009	0.709918
0.769256	0.759589	0.610061	0.733374
0.737329	0.746773	0.577581	0.732294
0.850569	0.820307	0.623021	0.782423
0.738551	0.753939	0.659731	0.741389
0.769043	0.749621	0.638492	0.750689
0.665702	0.677479	0.71693	0.714901
0.568834	0.599302	0.574433	0.577798
0.576558	0.594585	0.539799	0.569581
0.710686	0.760661	0.631016	0.742848
0.745248	0.738931	0.590636	0.728173
0.740116	0.765977	0.659302	0.737951
0.760166	0.778668	0.617983	0.746724
0.81529	0.79613	0.672415	0.785677
0.746542	0.742178	0.58954	0.713781
0.797168	0.787282	0.672735	0.776397
0.778581	0.749554	0.60376	0.72618
0.737302	0.753597	0.594064	0.72749
0.740714	0.727692	0.58024	0.708524
0.74392	0.770319	0.591999	0.716238
0.651646	0.68461	0.587319	0.700447
0.807678	0.782682	0.646855	0.7685
0.732881	0.725005	0.589944	0.707591
0.705014	0.688066	0.581247	0.692665
0.73159	0.74075	0.61112	0.716742
0.586732	0.587115	0.530174	0.568302
0.694489	0.737907	0.621777	0.720792
0.627907	0.647804	0.582506	0.672778
0.667342	0.668068	0.575267	0.681878
0.73651	0.72359	0.602048	0.737945
0.720126	0.719065	0.581603	0.707473
0.785599	0.790042	0.644057	0.774846
0.783029	0.748919	0.622174	0.732024
0.794961	0.783808	0.636311	0.756611
0.660096	0.722307	0.580187	0.709299
0.794298	0.782685	0.61911	0.777286
0.686853	0.74124	0.590424	0.741488
0.81995	0.804822	0.664021	0.791197
0.67904	0.756097	0.617066	0.736932
0.537782	0.556789	0.540872	0.57168
0.735566	0.742927	0.575678	0.739537
0.784335	0.763246	0.65944	0.759705
0.804714	0.776087	0.648752	0.769094
0.891879	0.881213	0.680651	0.822712
0.784087	0.73429	0.581992	0.710631
0.801927	0.747289	0.633138	0.770681
0.738553	0.747896	0.602709	0.726493
0.802746	0.80146	0.616165	0.76642
0.835231	0.817294	0.668898	0.784892
0.68396	0.709446	0.57185	0.680866
0.731327	0.760955	0.607797	0.73445
0.750444	0.737795	0.570992	0.705716
0.806676	0.82099	0.663927	0.785072
0.693016	0.704761	0.547235	0.691911
0.817758	0.772601	0.647027	0.75946
0.813	0.789682	0.657297	0.761606
0.811421	0.763355	0.647209	0.760311
0.899071	0.863907	0.659223	0.786079
0.849216	0.81068	0.684883	0.792408
0.662933	0.705186	0.57316	0.695494
0.589702	0.595079	0.524032	0.564292
0.672694	0.709972	0.574925	0.69941
0.893743	0.884364	0.653308	0.798394
0.791	0.790434	0.6171	0.737999
0.726723	0.703864	0.686287	0.730056
0.887801	0.87906	0.681335	0.808141
0.839763	0.813423	0.654728	0.787974
0.804373	0.776383	0.644042	0.755826
0.709683	0.725652	0.600859	0.698608
0.808843	0.794183	0.6202	0.757125
0.745079	0.776529	0.602659	0.74649
0.707729	0.709674	0.59037	0.701676
0.772066	0.789234	0.62988	0.755303
0.797917	0.799657	0.605172	0.756573
0.747887	0.717364	0.631091	0.727985
0.70051	0.729421	0.631253	0.720018
0.79838	0.808752	0.664826	0.790666
0.746552	0.750822	0.571271	0.726932
0.783104	0.756092	0.597957	0.736609
0.745117	0.724955	0.585874	0.689608
0.717207	0.733824	0.602125	0.712287
0.689443	0.72535	0.597088	0.702822
0.790341	0.810335	0.617837	0.775165
0.797619	0.779646	0.634306	0.764228
0.753735	0.725563	0.571622	0.694586
0.745262	0.734986	0.572902	0.712918
0.785041	0.770109	0.62623	0.736271

## Sheet: Figure 4D
Accuracy		Confidence
Low PE	High PE	Low PE	High PE
0.692458	0.805098	0.788217	0.804515
0.794994	0.809527	0.833561	0.936235
0.791178	0.762592	0.841092	0.941157
0.725854	0.738625	0.794566	0.948239
0.642295	0.649063	0.66452	0.824218
0.7974	0.807278	0.847505	0.944871
0.799454	0.768161	0.844719	0.939538
0.752605	0.785735	0.808995	0.93006
0.748763	0.753977	0.796363	0.928255
0.824359	0.781008	0.840594	0.934561
0.821627	0.77809	0.839577	0.938155
0.738077	0.769679	0.780185	0.923305
0.735536	0.747242	0.786936	0.917576
0.756273	0.732669	0.792084	0.932285
0.753716	0.7656	0.786241	0.92747
0.779834	0.770178	0.820592	0.938384
0.797491	0.793427	0.825884	0.93435
0.726969	0.716404	0.807696	0.941464
0.753223	0.766573	0.790458	0.901056
0.704456	0.686889	0.720357	0.811488
0.61367	0.637756	0.612045	0.826337
0.635844	0.68181	0.612328	0.807405
0.775581	0.75736	0.813468	0.939732
0.741211	0.755956	0.799938	0.936715
0.74609	0.743808	0.803705	0.937758
0.778993	0.751086	0.802062	0.915834
0.765735	0.772932	0.836483	0.947472
0.738607	0.72189	0.794307	0.949542
0.803079	0.780905	0.840083	0.940881
0.75714	0.768819	0.79405	0.923325
0.750349	0.724307	0.782606	0.907257
0.701901	0.708149	0.764268	0.905944
0.759804	0.770991	0.774319	0.916065
0.689157	0.72447	0.762863	0.895624
0.768665	0.77444	0.81821	0.937492
0.748548	0.757486	0.774343	0.904705
0.678685	0.735036	0.754331	0.909426
0.743914	0.75949	0.775734	0.905937
0.627484	0.664825	0.609967	0.822039
0.741255	0.759304	0.785086	0.926043
0.64819	0.704525	0.730619	0.847067
0.656239	0.667455	0.725082	0.845388
0.734833	0.771758	0.80807	0.936465
0.712261	0.730674	0.755084	0.914912
0.760739	0.772681	0.835532	0.946582
0.763492	0.758426	0.800971	0.934423
0.780062	0.790741	0.812614	0.934235
0.741985	0.791552	0.777231	0.917233
0.802464	0.780669	0.825571	0.92514
0.777563	0.749204	0.809196	0.921661
0.779109	0.737416	0.837371	0.943651
0.758464	0.751929	0.816963	0.942065
0.563459	0.584183	0.574498	0.601254
0.786058	0.778352	0.803978	0.933614
0.755017	0.733185	0.814918	0.926206
0.762311	0.773017	0.832136	0.938004
0.865938	0.787728	0.872496	0.934425
0.763022	0.752476	0.795754	0.935594
0.749345	0.740426	0.820608	0.936021
0.764318	0.7606	0.798074	0.935681
0.795426	0.834895	0.822734	0.935615
0.789835	0.778963	0.833014	0.941897
0.73017	0.76895	0.755138	0.90494
0.74509	0.731052	0.80145	0.934392
0.736274	0.733136	0.795539	0.9279
0.803008	0.71104	0.844675	0.951322
0.716287	0.72841	0.754455	0.921246
0.765443	0.744234	0.831005	0.945216
0.765981	0.753606	0.824402	0.937976
0.75666	0.750113	0.816937	0.937677
0.825887	0.805706	0.836127	0.933189
0.787843	0.802763	0.842728	0.939031
0.71834	0.741385	0.773146	0.907771
0.628795	0.64596	0.597226	0.832272
0.700747	0.72601	0.766556	0.934736
0.82474	0.785611	0.848631	0.932727
0.771979	0.774198	0.797112	0.913403
0.698616	0.766188	0.748484	0.81612
0.836989	0.790165	0.848873	0.935317
0.811756	0.723274	0.845175	0.940962
0.7827	0.773578	0.813641	0.930697
0.759977	0.752971	0.77894	0.924009
0.773887	0.789679	0.824795	0.941167
0.789122	0.799829	0.799572	0.920261
0.720997	0.748716	0.756525	0.925237
0.80589	0.803976	0.810603	0.918238
0.798518	0.78964	0.827734	0.926983
0.718629	0.713094	0.800856	0.940782
0.703759	0.689207	0.79418	0.929132
0.799114	0.767036	0.838026	0.93987
0.722958	0.770313	0.803585	0.940163
0.768309	0.755966	0.806232	0.942045
0.745266	0.754307	0.764582	0.920567
0.745036	0.749615	0.784352	0.930905
0.750974	0.751242	0.783723	0.9178
0.795764	0.741735	0.819451	0.923001
0.766834	0.760438	0.819707	0.929975
0.733769	0.742274	0.769182	0.924604
0.733855	0.7512	0.783213	0.933757
0.766162	0.733387	0.795521	0.9243

## Sheet: Figure 4E
combined				response=s1		response=s2
d'		meta-d'		meta-d'		meta-d'
mean	std.err.	mean	std.err.	mean	std.err.	mean	std.err.
0.900191	0.0450068	0.690753	0.0292304	1.10089	0.0431615	-0.265948	0.0215302
1.12507	0.0394325	0.700181	0.0295934	1.06319	0.0387782	0.0689307	0.023819
1.55505	0.0411537	0.822815	0.030647	0.841836	0.0425708	0.874311	0.0363491
1.98929	0.0509511	1.29022	0.044784	0.503817	0.0504075	1.73901	0.0467274
2.38764	0.0605997	2.04193	0.0642604	0.0927659	0.0623622	2.50474	0.0603462

## Sheet: Figure 5B
0.500788	0.511141	0.518977	0.529746	0.5413	0.553332	0.564386	0.57251	0.582865	0.592466	0.60104	0.61188	0.62196	0.631494	0.641326	0.651505	0.662094	0.672916	0.679631	0.691382	0.699076	0.709478	0.718848	0.724787	0.733417	0.742988	0.750018	0.757322	0.764536	0.775343	0.780671	0.787997	0.795005	0.802405	0.809532	0.81578	0.823031	0.827611	0.832438	0.837074	0.84586	0.851498	0.8554	0.860836	0.864961	0.868897	0.875208	0.878994	0.883568	0.885744
0.513374	0.501685	0.509914	0.517047	0.530199	0.538584	0.550121	0.561015	0.572035	0.579136	0.591929	0.599762	0.607904	0.623406	0.633189	0.643074	0.654571	0.658956	0.671406	0.680359	0.687872	0.700569	0.7099	0.717269	0.725772	0.734685	0.74209	0.75474	0.759381	0.766889	0.771331	0.781769	0.789032	0.796964	0.801644	0.808209	0.81408	0.822382	0.827476	0.836107	0.838456	0.84402	0.848306	0.854512	0.860948	0.865585	0.869391	0.874844	0.879154	0.881952
0.520803	0.510356	0.503222	0.506423	0.519839	0.527574	0.538887	0.547387	0.562417	0.571199	0.581187	0.591509	0.601908	0.611268	0.623888	0.630224	0.643207	0.649834	0.660084	0.671339	0.679992	0.690235	0.698702	0.705736	0.716426	0.725352	0.735437	0.743544	0.749911	0.759177	0.764177	0.773229	0.78173	0.787476	0.794512	0.804617	0.808673	0.814151	0.822455	0.827226	0.832889	0.838296	0.844502	0.847712	0.855513	0.860109	0.86516	0.868985	0.873562	0.879137
0.533582	0.523806	0.514291	0.503873	0.50726	0.518238	0.529162	0.541918	0.547777	0.560009	0.570827	0.579854	0.590773	0.601912	0.611181	0.623453	0.632795	0.640686	0.651908	0.661512	0.672247	0.683125	0.69308	0.697699	0.706884	0.716975	0.725366	0.735187	0.741366	0.75133	0.758351	0.764805	0.774224	0.782756	0.787776	0.795827	0.801644	0.807215	0.815391	0.819351	0.826266	0.831721	0.837522	0.842569	0.848134	0.851993	0.858326	0.86493	0.869683	0.873591
0.543124	0.536688	0.526809	0.517201	0.506732	0.509022	0.517221	0.52984	0.537682	0.55118	0.558993	0.573044	0.581637	0.592324	0.600185	0.611729	0.62285	0.632748	0.643031	0.650237	0.664641	0.671443	0.681904	0.689349	0.701254	0.707503	0.717187	0.724831	0.733038	0.744216	0.752363	0.758054	0.761575	0.773387	0.779618	0.791017	0.793933	0.802823	0.808447	0.814102	0.819602	0.825387	0.833464	0.83597	0.843032	0.848549	0.853004	0.857809	0.862932	0.866244
0.552857	0.54683	0.533487	0.524683	0.51359	0.50546	0.505068	0.514594	0.529393	0.539115	0.549931	0.556042	0.568856	0.580535	0.589866	0.600538	0.611004	0.618072	0.63477	0.63888	0.650774	0.660884	0.671016	0.684137	0.691303	0.70052	0.706634	0.717293	0.726441	0.733518	0.742596	0.751327	0.760909	0.765215	0.774087	0.780306	0.788572	0.79279	0.80135	0.80757	0.816167	0.820003	0.825496	0.829768	0.836539	0.842814	0.847247	0.854027	0.858825	0.864942
0.566326	0.558136	0.548388	0.535599	0.526	0.515001	0.506069	0.504402	0.513821	0.525142	0.536537	0.548781	0.559027	0.568128	0.582494	0.588287	0.598321	0.609501	0.621246	0.632097	0.64068	0.649428	0.662201	0.670845	0.682331	0.691959	0.699229	0.710191	0.718736	0.72634	0.734576	0.743102	0.751193	0.759824	0.76303	0.773839	0.781221	0.787252	0.791894	0.802017	0.809479	0.815452	0.820466	0.825117	0.833376	0.837839	0.841588	0.84783	0.855651	0.857155
0.578192	0.571382	0.559456	0.549796	0.536159	0.528833	0.516445	0.5071	0.505496	0.515581	0.525171	0.535635	0.548486	0.557416	0.570812	0.577246	0.589812	0.599453	0.608999	0.619571	0.629954	0.6411	0.651252	0.65835	0.669501	0.680715	0.687964	0.697871	0.707188	0.715612	0.723629	0.732112	0.743235	0.749567	0.7581	0.763429	0.771944	0.780273	0.785788	0.794119	0.802086	0.806422	0.813192	0.818768	0.825403	0.828612	0.834512	0.841941	0.846807	0.854507
0.58969	0.579806	0.569669	0.559586	0.552434	0.540573	0.52746	0.519915	0.504986	0.504242	0.513653	0.525684	0.53594	0.545551	0.556397	0.567355	0.576783	0.589546	0.599714	0.611897	0.620919	0.631314	0.640417	0.648334	0.659428	0.670342	0.677577	0.689013	0.699147	0.706901	0.716417	0.725426	0.734454	0.74128	0.748103	0.753932	0.764979	0.771572	0.778562	0.784186	0.791625	0.798699	0.806677	0.812781	0.817866	0.824225	0.829975	0.837249	0.84223	0.846238
0.60184	0.590396	0.58302	0.572099	0.562537	0.549917	0.543767	0.530463	0.520967	0.507764	0.502369	0.512444	0.519891	0.534194	0.546636	0.556037	0.564385	0.578378	0.58993	0.600164	0.611053	0.620842	0.630044	0.637951	0.65268	0.657388	0.670802	0.680419	0.688056	0.700372	0.706659	0.712637	0.723251	0.733988	0.741189	0.749919	0.756356	0.762941	0.77125	0.776905	0.786405	0.791352	0.800447	0.802826	0.812627	0.815971	0.825642	0.82822	0.836669	0.839069
0.611325	0.604682	0.595606	0.581973	0.573648	0.563482	0.553196	0.544286	0.532634	0.518955	0.510393	0.502543	0.510134	0.523687	0.537844	0.543867	0.554028	0.565007	0.57644	0.589464	0.600458	0.609561	0.618951	0.633331	0.639991	0.651856	0.658257	0.669208	0.680984	0.688322	0.695979	0.705292	0.716026	0.721235	0.734216	0.742013	0.749268	0.754133	0.763424	0.771281	0.779351	0.784875	0.791669	0.798021	0.804629	0.811042	0.817153	0.824864	0.827821	0.833165
0.621289	0.613839	0.602547	0.595682	0.581938	0.576716	0.561784	0.551613	0.539978	0.533203	0.521226	0.51125	0.499806	0.510875	0.522822	0.535087	0.542669	0.554504	0.566551	0.579471	0.587326	0.597841	0.609048	0.617422	0.631397	0.640596	0.648943	0.658354	0.667794	0.675914	0.687638	0.697795	0.706197	0.711676	0.723621	0.730017	0.736587	0.747742	0.752257	0.761518	0.769306	0.7777	0.782937	0.790546	0.795111	0.803818	0.810471	0.816792	0.821521	0.826541
0.630232	0.621497	0.612702	0.60452	0.597697	0.583484	0.575542	0.565764	0.552968	0.54657	0.532024	0.518761	0.510152	0.501559	0.513012	0.522981	0.530716	0.545771	0.556199	0.566698	0.575624	0.587091	0.598201	0.60783	0.61903	0.630132	0.639888	0.648289	0.659621	0.671376	0.676997	0.686689	0.695219	0.703242	0.71403	0.720585	0.728707	0.737803	0.74511	0.753408	0.76108	0.767444	0.773452	0.779419	0.790769	0.795094	0.802114	0.809572	0.814768	0.820915
0.643674	0.636954	0.625945	0.618312	0.60701	0.597601	0.585386	0.573846	0.565047	0.555127	0.542452	0.535429	0.523106	0.51223	0.502465	0.509225	0.521484	0.537342	0.544918	0.554988	0.565791	0.57501	0.589307	0.597729	0.60805	0.614482	0.62967	0.63905	0.648145	0.655028	0.666152	0.675228	0.683876	0.697316	0.703225	0.713382	0.719241	0.728654	0.738819	0.744292	0.752916	0.761221	0.767459	0.772986	0.7825	0.790557	0.794359	0.801679	0.808127	0.814776
0.654778	0.645547	0.635092	0.627808	0.617807	0.608409	0.596798	0.58648	0.576105	0.565935	0.554846	0.542804	0.536301	0.524027	0.509818	0.499496	0.510458	0.519806	0.529865	0.541945	0.556795	0.564871	0.574181	0.585725	0.594065	0.604632	0.61572	0.629863	0.636162	0.648627	0.658516	0.665872	0.675436	0.686908	0.695925	0.703924	0.710816	0.720301	0.724635	0.737693	0.743481	0.74983	0.760094	0.764983	0.775458	0.780977	0.785921	0.792921	0.800172	0.807982
0.663575	0.656166	0.643927	0.636704	0.628847	0.619527	0.608042	0.598511	0.587892	0.573749	0.566354	0.557142	0.543723	0.53423	0.524628	0.512662	0.496358	0.507888	0.521488	0.530658	0.542223	0.553407	0.56637	0.575743	0.585563	0.596814	0.604924	0.617967	0.625665	0.636727	0.644971	0.657521	0.665161	0.675942	0.681574	0.693365	0.703655	0.711052	0.721122	0.727598	0.736555	0.743028	0.750916	0.758238	0.766625	0.77184	0.781142	0.785205	0.792979	0.798534
0.676507	0.666315	0.658178	0.650515	0.63819	0.630966	0.618772	0.611137	0.599246	0.588576	0.581928	0.568143	0.557575	0.547659	0.532159	0.523575	0.513202	0.497582	0.508244	0.520459	0.530497	0.540898	0.55406	0.563249	0.576108	0.58438	0.595787	0.606481	0.614497	0.626115	0.635796	0.646048	0.657242	0.664975	0.675573	0.681799	0.692223	0.701924	0.706888	0.71765	0.727487	0.733288	0.74141	0.749574	0.756967	0.764414	0.768075	0.777616	0.78653	0.789865
0.684206	0.678284	0.663696	0.659744	0.64971	0.63972	0.629069	0.619979	0.608404	0.599703	0.59121	0.577429	0.568042	0.556768	0.547562	0.538325	0.525115	0.514033	0.495369	0.507146	0.519121	0.531256	0.538397	0.553425	0.563161	0.571292	0.583221	0.594926	0.601128	0.614475	0.624856	0.634287	0.644542	0.65432	0.662025	0.672357	0.679737	0.693097	0.700341	0.705898	0.712898	0.726327	0.730937	0.739215	0.748987	0.755255	0.764262	0.770017	0.777102	0.784106
0.698627	0.686341	0.67949	0.66761	0.658174	0.649399	0.641396	0.629481	0.618639	0.611249	0.600504	0.591135	0.583139	0.569255	0.560611	0.546623	0.535868	0.525155	0.513742	0.495132	0.508184	0.518235	0.531769	0.537247	0.548113	0.563142	0.571661	0.583604	0.591365	0.604856	0.612161	0.624042	0.634521	0.641966	0.654235	0.66318	0.670687	0.680006	0.689532	0.699465	0.708727	0.717192	0.722543	0.731178	0.738304	0.748062	0.756779	0.761306	0.766969	0.775179
0.705568	0.696071	0.689239	0.680207	0.66972	0.659437	0.651883	0.642157	0.631864	0.621149	0.613188	0.603504	0.590129	0.581199	0.569357	0.559819	0.550126	0.534097	0.527451	0.518192	0.495756	0.507065	0.516935	0.527249	0.5394	0.546314	0.56099	0.572683	0.577178	0.590898	0.604341	0.612904	0.621393	0.630938	0.640663	0.652767	0.661085	0.67132	0.684174	0.688322	0.696163	0.704616	0.713585	0.721047	0.728581	0.739913	0.74777	0.752937	0.761773	0.767543
0.716269	0.705358	0.69659	0.686913	0.67854	0.669045	0.661574	0.650798	0.641534	0.632045	0.622772	0.613547	0.60236	0.59259	0.581186	0.571804	0.558153	0.548318	0.539079	0.525272	0.513436	0.496037	0.503793	0.517241	0.527152	0.538233	0.549184	0.559923	0.572227	0.581701	0.593794	0.602249	0.609939	0.623188	0.630223	0.641612	0.653667	0.660779	0.669893	0.679433	0.687684	0.697247	0.705678	0.712659	0.719031	0.73005	0.736913	0.742343	0.751176	0.759551
0.723195	0.716194	0.70813	0.699074	0.690827	0.68276	0.669468	0.662129	0.651581	0.647115	0.634542	0.622791	0.614452	0.605001	0.592803	0.5808	0.571106	0.557796	0.547432	0.539282	0.529702	0.515664	0.497439	0.503456	0.518397	0.527122	0.537675	0.549489	0.557683	0.56924	0.58308	0.591895	0.601266	0.609447	0.62043	0.632877	0.640672	0.649986	0.658574	0.669739	0.675964	0.685088	0.694931	0.703341	0.713539	0.719224	0.726972	0.733119	0.743134	0.747779
0.732043	0.726167	0.714112	0.706599	0.696431	0.690622	0.680857	0.673522	0.664876	0.653792	0.643864	0.634114	0.624377	0.615635	0.605378	0.591482	0.580302	0.57118	0.558686	0.549917	0.537968	0.528952	0.516175	0.493774	0.505894	0.514796	0.524652	0.535081	0.550361	0.561599	0.569914	0.579618	0.589429	0.599464	0.610829	0.617564	0.627667	0.643017	0.649682	0.657811	0.665952	0.676104	0.687066	0.693806	0.701186	0.711779	0.715668	0.726252	0.730689	0.738207
0.741591	0.736543	0.724777	0.716824	0.710433	0.702143	0.694693	0.682096	0.674119	0.665016	0.651958	0.64679	0.632392	0.625642	0.616126	0.605397	0.59679	0.583044	0.572861	0.564455	0.5505	0.539042	0.528233	0.519593	0.490989	0.504662	0.517269	0.524018	0.536866	0.548455	0.556502	0.567097	0.579302	0.586612	0.596967	0.609333	0.620417	0.629561	0.636352	0.647865	0.654115	0.665876	0.672726	0.683007	0.692649	0.701549	0.707547	0.716207	0.724688	0.729678
0.748512	0.744342	0.737108	0.72589	0.719453	0.710339	0.705036	0.692231	0.68168	0.674982	0.664223	0.655299	0.646449	0.637007	0.623606	0.616961	0.603469	0.593798	0.585313	0.572355	0.559928	0.551284	0.540479	0.529139	0.519389	0.492324	0.503732	0.513151	0.526296	0.535216	0.548702	0.556804	0.569783	0.579973	0.585082	0.594554	0.60933	0.618414	0.631471	0.638634	0.646305	0.656824	0.665272	0.674783	0.681196	0.689357	0.700497	0.709433	0.715781	0.724496
0.757492	0.749697	0.7417	0.736781	0.72571	0.719274	0.710731	0.700941	0.692272	0.683283	0.673357	0.663629	0.654309	0.646373	0.637806	0.627458	0.618302	0.605351	0.592393	0.585272	0.571308	0.562526	0.552149	0.538439	0.531153	0.517572	0.489264	0.502906	0.513816	0.524286	0.533736	0.544791	0.557327	0.566464	0.577485	0.586296	0.594937	0.607846	0.616697	0.627112	0.635193	0.641066	0.654319	0.661529	0.671175	0.680805	0.689117	0.696253	0.704008	0.712025
0.76748	0.760595	0.753561	0.742453	0.73548	0.731806	0.718496	0.710583	0.703575	0.693684	0.683304	0.674845	0.668506	0.65463	0.649852	0.637208	0.623997	0.617052	0.606584	0.598078	0.582851	0.573942	0.562491	0.554049	0.539954	0.526524	0.519147	0.492208	0.503436	0.511411	0.52535	0.536294	0.544432	0.555592	0.565321	0.574839	0.586762	0.593869	0.60496	0.615	0.625397	0.632401	0.643681	0.651614	0.662332	0.665938	0.681167	0.686944	0.694834	0.70394
0.774556	0.767826	0.758394	0.754098	0.745749	0.738766	0.728167	0.721746	0.71456	0.701119	0.694365	0.684606	0.677375	0.666812	0.655386	0.646275	0.636768	0.626301	0.614956	0.604282	0.596926	0.581528	0.574462	0.562126	0.551752	0.540594	0.532329	0.518343	0.493155	0.504796	0.511577	0.525837	0.534226	0.543426	0.556531	0.565524	0.575572	0.584358	0.59103	0.607509	0.613456	0.624267	0.63258	0.640854	0.648824	0.658681	0.67149	0.677353	0.686465	0.696618
0.785179	0.775864	0.769799	0.76201	0.754871	0.745257	0.742392	0.731669	0.7218	0.710369	0.704671	0.695275	0.685795	0.675649	0.666803	0.654993	0.644595	0.637249	0.627224	0.614945	0.606307	0.596229	0.583181	0.573994	0.561634	0.553921	0.540659	0.531374	0.519116	0.490913	0.505378	0.512271	0.525654	0.53429	0.545536	0.55306	0.563724	0.574091	0.579712	0.596338	0.603879	0.610785	0.620207	0.633636	0.639372	0.652726	0.656466	0.665875	0.674012	0.686632
0.791498	0.782686	0.776507	0.768928	0.762639	0.756334	0.747301	0.740514	0.728878	0.722616	0.714083	0.703982	0.698566	0.686215	0.677192	0.665416	0.657466	0.647854	0.637744	0.62916	0.617357	0.605367	0.595305	0.586701	0.571511	0.560958	0.553294	0.540257	0.529813	0.521877	0.48833	0.50091	0.510616	0.52062	0.532888	0.543822	0.552369	0.561835	0.573065	0.584978	0.589346	0.607402	0.614359	0.620623	0.632165	0.639452	0.647358	0.656481	0.66809	0.674046
0.794817	0.79019	0.783836	0.778262	0.770767	0.762216	0.754417	0.749511	0.737802	0.732812	0.722708	0.713649	0.706084	0.695933	0.68509	0.677252	0.667014	0.65539	0.645738	0.635136	0.626379	0.618594	0.606943	0.595843	0.582626	0.576541	0.561979	0.552805	0.542891	0.531759	0.524482	0.488926	0.499532	0.512131	0.520885	0.531126	0.541766	0.551495	0.562906	0.571991	0.581091	0.594287	0.599559	0.610637	0.619237	0.627597	0.638183	0.645788	0.655643	0.663292
0.805297	0.799247	0.79202	0.786251	0.775995	0.770612	0.761857	0.756685	0.748261	0.740054	0.729554	0.724833	0.714852	0.704108	0.696476	0.687561	0.676487	0.668539	0.656764	0.649406	0.637032	0.62584	0.617149	0.608679	0.595997	0.585141	0.575367	0.565398	0.551404	0.543321	0.534247	0.521607	0.488245	0.499541	0.510657	0.520453	0.531511	0.53914	0.551752	0.562649	0.569566	0.582368	0.59128	0.599094	0.611173	0.61865	0.625195	0.636952	0.646166	0.654275
0.813446	0.805471	0.799591	0.793834	0.785692	0.776239	0.771432	0.763784	0.758508	0.747604	0.73834	0.729111	0.72393	0.716884	0.705416	0.695777	0.686056	0.67942	0.666665	0.653446	0.645695	0.636256	0.627419	0.615867	0.605616	0.596032	0.587602	0.572332	0.565502	0.554604	0.543339	0.534912	0.521802	0.488856	0.502275	0.509748	0.520621	0.528859	0.539957	0.551828	0.559695	0.568913	0.580715	0.588521	0.599547	0.611191	0.617481	0.627138	0.635519	0.643683
0.819983	0.812072	0.804361	0.800936	0.791713	0.785111	0.779268	0.769734	0.763104	0.755581	0.751462	0.740894	0.732651	0.722169	0.713985	0.707243	0.698319	0.686474	0.675065	0.665209	0.657303	0.648804	0.639373	0.628416	0.616485	0.607848	0.597756	0.582973	0.573181	0.562043	0.553337	0.545635	0.531785	0.523876	0.489669	0.499147	0.508234	0.517464	0.52935	0.539804	0.551546	0.559227	0.565097	0.577657	0.588845	0.596427	0.606074	0.614775	0.625111	0.634325
0.827287	0.818035	0.814327	0.807486	0.799929	0.793958	0.786733	0.780857	0.772142	0.764869	0.758941	0.749727	0.741081	0.728989	0.722221	0.715538	0.704561	0.696031	0.68648	0.677264	0.669209	0.655195	0.646729	0.638305	0.628937	0.616182	0.605979	0.595138	0.588097	0.575159	0.565488	0.551364	0.542546	0.533302	0.521404	0.488406	0.496992	0.508344	0.517387	0.527897	0.537037	0.549125	0.557565	0.566143	0.579145	0.585989	0.595106	0.601815	0.613246	0.622769
0.832479	0.825866	0.820257	0.812432	0.807393	0.800354	0.795966	0.78781	0.780969	0.773882	0.762487	0.756628	0.749522	0.739193	0.732607	0.723507	0.715528	0.706216	0.69516	0.685494	0.675814	0.666802	0.658014	0.645355	0.636832	0.626363	0.617704	0.606021	0.597964	0.585182	0.574923	0.563964	0.554534	0.543797	0.532998	0.526451	0.485829	0.494286	0.507708	0.517049	0.525052	0.53731	0.549204	0.556795	0.567681	0.575286	0.586342	0.593849	0.604534	0.611724
0.835862	0.832108	0.825207	0.818663	0.814465	0.808398	0.799877	0.794564	0.786805	0.779787	0.769768	0.764856	0.758755	0.748169	0.738837	0.731763	0.724661	0.715354	0.706281	0.696546	0.685204	0.674496	0.667717	0.656346	0.650303	0.636412	0.631171	0.616671	0.607691	0.595316	0.58652	0.572277	0.566308	0.554947	0.546182	0.537372	0.521962	0.486591	0.496815	0.5065	0.517757	0.527416	0.536424	0.547999	0.553688	0.566594	0.575496	0.583299	0.591531	0.599629
0.842123	0.837485	0.832126	0.824903	0.821909	0.81524	0.809171	0.801679	0.796452	0.787491	0.780944	0.774091	0.764895	0.755765	0.749166	0.738966	0.732785	0.725665	0.715333	0.704942	0.695854	0.686703	0.678516	0.667504	0.656529	0.647344	0.635804	0.629679	0.618178	0.606049	0.597241	0.585271	0.574246	0.564439	0.553465	0.543552	0.532815	0.521653	0.481499	0.496914	0.506896	0.518304	0.528421	0.538107	0.5452	0.552413	0.567199	0.571108	0.582154	0.593402
0.848488	0.843922	0.836263	0.83294	0.826741	0.819827	0.813981	0.807975	0.800939	0.794593	0.787937	0.77916	0.771669	0.764204	0.758844	0.752105	0.740385	0.732262	0.724732	0.714667	0.706957	0.695269	0.688411	0.675849	0.667002	0.656294	0.647494	0.636481	0.625242	0.617979	0.607114	0.598217	0.58587	0.574667	0.566067	0.556082	0.543209	0.534854	0.52645	0.484486	0.496166	0.504131	0.515594	0.524861	0.534636	0.54468	0.554773	0.563029	0.572171	0.582519
0.853776	0.848253	0.84428	0.837756	0.834327	0.827073	0.820222	0.815228	0.808786	0.802932	0.795243	0.787028	0.782221	0.773009	0.76419	0.756404	0.748819	0.742559	0.729837	0.723216	0.713832	0.703201	0.696635	0.687346	0.674583	0.666416	0.657841	0.646156	0.637346	0.628221	0.616712	0.60607	0.594835	0.585797	0.575176	0.565278	0.557963	0.547028	0.537041	0.52616	0.483357	0.494344	0.503942	0.515457	0.524827	0.535442	0.541798	0.551627	0.562391	0.569063
0.858456	0.854888	0.849858	0.841972	0.836587	0.833713	0.827939	0.820851	0.814421	0.810419	0.801922	0.794007	0.78692	0.781704	0.772652	0.765539	0.754887	0.748616	0.738799	0.730758	0.721023	0.710209	0.70517	0.695398	0.686581	0.676838	0.666924	0.653937	0.64652	0.636779	0.625937	0.615686	0.605266	0.599455	0.587039	0.576205	0.564327	0.552784	0.543745	0.535955	0.525494	0.485683	0.495256	0.50454	0.512866	0.524726	0.532416	0.542085	0.552457	0.563126
0.865714	0.859018	0.853886	0.846162	0.845549	0.840661	0.832371	0.827993	0.820076	0.816931	0.808337	0.79946	0.794983	0.78959	0.777312	0.774088	0.764797	0.755999	0.747917	0.740267	0.731059	0.724076	0.714964	0.702624	0.69532	0.684587	0.677038	0.663966	0.657021	0.648052	0.636701	0.626378	0.616067	0.607217	0.596855	0.587098	0.574306	0.566547	0.554909	0.546441	0.538209	0.528161	0.484431	0.493064	0.503771	0.513746	0.524703	0.533399	0.541446	0.551036
0.867086	0.864374	0.860025	0.853834	0.851649	0.843316	0.83962	0.833394	0.825908	0.823332	0.817106	0.807539	0.801461	0.792993	0.786493	0.781251	0.773346	0.763633	0.75541	0.746849	0.741477	0.729879	0.721272	0.713498	0.701011	0.692751	0.686386	0.674848	0.665244	0.656163	0.648647	0.638489	0.624841	0.615316	0.606653	0.597759	0.586094	0.573045	0.565137	0.556655	0.544479	0.536644	0.526437	0.478477	0.491895	0.500259	0.511435	0.523161	0.531124	0.540331
0.874338	0.869488	0.864618	0.860116	0.85603	0.849709	0.84595	0.838886	0.832749	0.827491	0.821377	0.814811	0.808165	0.801632	0.795106	0.78813	0.779338	0.769497	0.765036	0.752933	0.745649	0.737189	0.730054	0.721836	0.714524	0.705771	0.696868	0.683891	0.678939	0.66366	0.656899	0.645652	0.637438	0.627346	0.61613	0.605044	0.597882	0.587496	0.576859	0.569299	0.555616	0.54586	0.533546	0.528181	0.483044	0.49663	0.501312	0.511416	0.51913	0.529914
0.876829	0.873977	0.870696	0.863036	0.860828	0.85414	0.848359	0.843545	0.840805	0.832051	0.828786	0.819132	0.815028	0.807573	0.801353	0.792939	0.785884	0.781102	0.771473	0.762011	0.75503	0.746071	0.737424	0.730605	0.720861	0.709739	0.702404	0.693135	0.682942	0.671148	0.662333	0.656093	0.644637	0.637602	0.627024	0.615238	0.60491	0.595447	0.58632	0.575761	0.565539	0.556874	0.545285	0.534649	0.52719	0.485293	0.491402	0.502031	0.511275	0.521564
0.883314	0.878669	0.875487	0.871831	0.864223	0.861542	0.854842	0.850021	0.843491	0.839933	0.832895	0.828597	0.822335	0.816377	0.808691	0.800331	0.794786	0.785819	0.7763	0.772627	0.762433	0.753912	0.745872	0.737308	0.72921	0.721822	0.710986	0.699643	0.693974	0.684024	0.673014	0.665853	0.654998	0.643361	0.633988	0.626007	0.615389	0.606102	0.594932	0.585559	0.577675	0.5678	0.557805	0.546854	0.537568	0.528151	0.480464	0.492248	0.50349	0.508187
0.886964	0.883278	0.879835	0.87479	0.869054	0.863651	0.861354	0.853512	0.851758	0.843964	0.838643	0.834981	0.827354	0.819835	0.812108	0.807759	0.8024	0.79423	0.786572	0.776941	0.770632	0.762654	0.754684	0.745352	0.735878	0.72686	0.721817	0.710602	0.701446	0.689472	0.682489	0.670925	0.666257	0.654848	0.644896	0.634651	0.626305	0.614183	0.605828	0.596511	0.588204	0.577502	0.566191	0.555246	0.547513	0.538285	0.529161	0.48371	0.489804	0.500732
0.891074	0.88845	0.881957	0.878949	0.876355	0.871409	0.865227	0.858696	0.854553	0.852405	0.844621	0.841639	0.832865	0.826535	0.820632	0.814882	0.806667	0.798066	0.792071	0.785377	0.77592	0.77058	0.763385	0.749711	0.744375	0.737962	0.729006	0.717821	0.709851	0.698974	0.693012	0.681947	0.673258	0.662178	0.654358	0.644144	0.635981	0.624056	0.61476	0.605207	0.594905	0.587543	0.574386	0.566104	0.559729	0.547747	0.536482	0.530209	0.480845	0.490295
0.894555	0.892755	0.887368	0.883435	0.880144	0.873972	0.869799	0.864966	0.858862	0.854984	0.8493	0.843897	0.838263	0.832856	0.828155	0.820566	0.811943	0.802931	0.796832	0.793445	0.784271	0.776373	0.76997	0.758619	0.754038	0.743117	0.735739	0.725869	0.718603	0.706998	0.698916	0.689045	0.683694	0.672184	0.661965	0.652991	0.644804	0.634439	0.626114	0.615204	0.603122	0.595924	0.586524	0.574776	0.568189	0.556648	0.546237	0.540507	0.52702	0.478618
0.897795	0.896998	0.891032	0.88884	0.883766	0.878629	0.874483	0.869361	0.865032	0.85946	0.856329	0.849962	0.842907	0.837742	0.831479	0.825483	0.820822	0.813767	0.805142	0.797734	0.790952	0.782993	0.773427	0.769476	0.761527	0.749056	0.74516	0.735256	0.722525	0.717284	0.708352	0.697863	0.689413	0.680015	0.672642	0.661931	0.651477	0.642164	0.630436	0.622704	0.617636	0.60677	0.593532	0.587458	0.576033	0.564103	0.55783	0.548208	0.537221	0.526372
0.901699	0.898949	0.894886	0.889943	0.887382	0.88341	0.879116	0.876046	0.870474	0.865205	0.860479	0.855658	0.84844	0.844699	0.837788	0.83193	0.825492	0.819358	0.811944	0.806949	0.796013	0.785052	0.783832	0.77387	0.766881	0.758737	0.751133	0.739952	0.733286	0.724108	0.716217	0.709211	0.698965	0.68774	0.681112	0.671821	0.661077	0.653611	0.644774	0.632483	0.622606	0.615314	0.604392	0.596431	0.587632	0.576134	0.562876	0.55791	0.548349	0.539332
0.907381	0.903439	0.898894	0.893927	0.891594	0.886371	0.884304	0.880044	0.875326	0.870474	0.866002	0.860489	0.854284	0.850142	0.843463	0.838292	0.830567	0.824677	0.81634	0.811349	0.804969	0.798408	0.793341	0.781662	0.77494	0.767719	0.756996	0.747358	0.739761	0.734372	0.725138	0.716493	0.707238	0.696832	0.689524	0.67872	0.667676	0.659604	0.652032	0.640243	0.633333	0.62525	0.612067	0.606688	0.595425	0.586601	0.574906	0.566503	0.559033	0.547434
0.909623	0.906929	0.902802	0.899429	0.896672	0.89223	0.889042	0.88257	0.87918	0.874748	0.870751	0.865447	0.859136	0.854701	0.848363	0.84227	0.837863	0.829953	0.82438	0.817831	0.813161	0.803546	0.797102	0.787792	0.78087	0.772094	0.76352	0.757026	0.749679	0.740262	0.733016	0.721788	0.713948	0.704601	0.696829	0.691344	0.678444	0.670626	0.659576	0.650923	0.642491	0.633435	0.622157	0.614289	0.603263	0.59523	0.585736	0.577318	0.568606	0.559016
0.913336	0.908115	0.905364	0.903481	0.898147	0.89449	0.891259	0.886773	0.8844	0.879587	0.874991	0.86727	0.864247	0.858977	0.853175	0.849196	0.83967	0.837499	0.828974	0.82255	0.815656	0.808613	0.803862	0.79538	0.788277	0.778719	0.773404	0.764581	0.754769	0.74812	0.738142	0.731118	0.723954	0.712733	0.70544	0.694684	0.686933	0.676859	0.668441	0.657194	0.650606	0.642667	0.632035	0.62317	0.615617	0.602064	0.595683	0.586053	0.574543	0.566479
0.913164	0.911357	0.90798	0.90495	0.901652	0.899941	0.894328	0.893027	0.886251	0.880101	0.879139	0.873211	0.869175	0.864416	0.85883	0.852728	0.846478	0.842119	0.833833	0.831108	0.823833	0.817119	0.807603	0.802653	0.793442	0.787902	0.778755	0.77136	0.764236	0.753385	0.745664	0.739105	0.731869	0.720846	0.711361	0.705124	0.694977	0.685831	0.678012	0.667686	0.659794	0.650729	0.64039	0.630652	0.622513	0.613312	0.603151	0.593912	0.58624	0.576459
0.918017	0.915139	0.912536	0.909414	0.90748	0.9026	0.899304	0.895254	0.889773	0.886697	0.883182	0.877227	0.875405	0.868553	0.861388	0.856932	0.85246	0.845925	0.839632	0.833742	0.828613	0.821256	0.813622	0.807846	0.803566	0.793196	0.785721	0.776995	0.770696	0.763067	0.755087	0.744635	0.739835	0.730716	0.718534	0.712986	0.704207	0.692709	0.684807	0.674187	0.666677	0.657587	0.648264	0.639797	0.629736	0.622656	0.614268	0.604594	0.5936	0.584528
0.921542	0.915435	0.914969	0.910249	0.910117	0.906767	0.903864	0.897946	0.894739	0.890136	0.886096	0.881915	0.878145	0.871535	0.868157	0.862541	0.858871	0.850798	0.846564	0.841036	0.834046	0.827466	0.820594	0.812808	0.80925	0.800118	0.793824	0.784011	0.777651	0.769087	0.761525	0.752314	0.74446	0.737537	0.727535	0.719854	0.710327	0.701785	0.691962	0.682896	0.67582	0.667624	0.657798	0.647579	0.639617	0.632857	0.622802	0.61528	0.603135	0.593991
0.921666	0.920044	0.918635	0.916232	0.911289	0.910522	0.904937	0.903005	0.898091	0.895124	0.889697	0.885512	0.882344	0.878244	0.871958	0.869155	0.860736	0.856328	0.850413	0.845085	0.838591	0.834242	0.827415	0.819972	0.812433	0.805252	0.799005	0.791738	0.782907	0.777162	0.768108	0.760718	0.754047	0.746428	0.735548	0.726602	0.720121	0.710992	0.700749	0.692354	0.684474	0.675217	0.666248	0.657896	0.649472	0.636696	0.631692	0.621836	0.611237	0.603365
0.926344	0.922403	0.918563	0.917419	0.915146	0.91188	0.910159	0.905658	0.901763	0.898058	0.894324	0.890225	0.886325	0.882735	0.876945	0.871883	0.866644	0.861651	0.855643	0.85041	0.847094	0.838016	0.831741	0.824917	0.818221	0.811615	0.804401	0.796297	0.787925	0.780974	0.77377	0.766735	0.76001	0.750476	0.743373	0.736069	0.725656	0.721186	0.708255	0.701304	0.691578	0.682835	0.67574	0.665832	0.654775	0.646432	0.639439	0.627245	0.620671	0.609863
0.927936	0.926537	0.923642	0.921187	0.918529	0.914631	0.912403	0.908704	0.904677	0.900023	0.897264	0.892972	0.888696	0.885201	0.880619	0.875211	0.869542	0.866944	0.861879	0.854546	0.847461	0.842931	0.836196	0.831972	0.822764	0.817838	0.810983	0.804616	0.797131	0.789971	0.780182	0.773899	0.766289	0.759076	0.75139	0.742236	0.732066	0.726118	0.712676	0.708543	0.699403	0.691493	0.680599	0.67207	0.663491	0.655473	0.643914	0.63817	0.629163	0.61909
0.930322	0.926959	0.926537	0.923585	0.922291	0.91783	0.915191	0.910939	0.908224	0.904552	0.900825	0.898178	0.893251	0.889313	0.885597	0.879754	0.875174	0.869179	0.863114	0.859238	0.854368	0.847292	0.843242	0.835336	0.828434	0.822569	0.815372	0.808474	0.800129	0.795658	0.786208	0.779274	0.775626	0.765777	0.75714	0.750157	0.739053	0.732569	0.726824	0.714298	0.70586	0.697127	0.687681	0.68157	0.67289	0.66597	0.65608	0.646217	0.633689	0.62834
0.933834	0.930765	0.928069	0.926112	0.923694	0.920399	0.918435	0.911769	0.910585	0.907422	0.904691	0.901221	0.896212	0.891806	0.887836	0.882924	0.879239	0.874851	0.868019	0.865198	0.856226	0.854008	0.846863	0.840048	0.836163	0.828122	0.81917	0.815335	0.807994	0.801086	0.793068	0.787444	0.778344	0.771683	0.766019	0.756778	0.74635	0.737091	0.730914	0.724607	0.715346	0.706866	0.696094	0.68712	0.680864	0.670671	0.66235	0.653562	0.645795	0.634831
0.935266	0.933183	0.930502	0.928237	0.925107	0.923263	0.918965	0.91774	0.914877	0.910752	0.907098	0.903573	0.899914	0.897212	0.891778	0.889964	0.883459	0.876323	0.875373	0.868516	0.862999	0.85878	0.853005	0.844628	0.841621	0.83205	0.826787	0.81971	0.815645	0.806558	0.799663	0.789713	0.782085	0.777691	0.767767	0.761235	0.756429	0.748219	0.739616	0.729396	0.720016	0.714109	0.705652	0.696403	0.686258	0.67851	0.668517	0.662037	0.653101	0.646854
0.937708	0.935797	0.934334	0.930841	0.928295	0.925611	0.923676	0.920006	0.917147	0.912166	0.912053	0.907613	0.902926	0.898617	0.894343	0.891121	0.888997	0.882849	0.87883	0.872277	0.866411	0.863025	0.855157	0.850498	0.845053	0.83858	0.834985	0.824125	0.821348	0.813119	0.806864	0.799087	0.789362	0.783478	0.77353	0.768192	0.759405	0.754372	0.744653	0.736077	0.729181	0.718556	0.712521	0.704701	0.695183	0.68637	0.677419	0.670694	0.66182	0.654132
0.939621	0.937561	0.935368	0.932167	0.929562	0.927733	0.924777	0.923024	0.919309	0.916408	0.913334	0.909698	0.907679	0.901315	0.897829	0.894294	0.890546	0.885459	0.883262	0.877491	0.870411	0.864739	0.86083	0.855672	0.846838	0.843426	0.83628	0.831014	0.825728	0.816968	0.811319	0.804372	0.794279	0.78925	0.783632	0.774447	0.765554	0.75784	0.750597	0.74157	0.73324	0.727876	0.719078	0.70726	0.701028	0.694538	0.68676	0.679077	0.668514	0.658718
0.941587	0.940737	0.937575	0.934394	0.933522	0.930892	0.927906	0.924839	0.921732	0.918972	0.916119	0.913149	0.907724	0.907729	0.901689	0.897794	0.892674	0.889913	0.884918	0.879694	0.876552	0.870215	0.865339	0.857774	0.855087	0.846063	0.842966	0.837279	0.828967	0.823333	0.816905	0.808327	0.801931	0.793403	0.790077	0.778374	0.771409	0.764477	0.756618	0.750937	0.740816	0.733904	0.727554	0.717323	0.710283	0.701868	0.691033	0.686026	0.67434	0.665892
0.943611	0.940051	0.937869	0.937639	0.935222	0.933364	0.929626	0.928037	0.924512	0.920944	0.919865	0.915244	0.912947	0.910128	0.903934	0.902752	0.897943	0.89457	0.889517	0.884644	0.878614	0.873599	0.870726	0.863958	0.857838	0.852442	0.847521	0.841651	0.834293	0.825514	0.820977	0.814833	0.809615	0.800881	0.793001	0.786089	0.778872	0.773905	0.764834	0.755775	0.747372	0.741581	0.732768	0.725026	0.719708	0.70758	0.70026	0.690757	0.682248	0.676067
0.943934	0.943521	0.940094	0.938141	0.936628	0.93329	0.931477	0.93055	0.926099	0.92449	0.921576	0.918025	0.916579	0.911991	0.907649	0.904835	0.899937	0.896981	0.892243	0.888245	0.881374	0.878929	0.873494	0.86773	0.862333	0.856974	0.852176	0.845953	0.839432	0.830339	0.826552	0.823424	0.813068	0.807615	0.799339	0.79333	0.784323	0.777256	0.76996	0.761574	0.754759	0.747579	0.737939	0.732244	0.724148	0.713979	0.707888	0.698378	0.688672	0.681528
0.946357	0.943344	0.942275	0.941311	0.939537	0.937754	0.934128	0.932669	0.930304	0.927642	0.924026	0.920986	0.918649	0.915317	0.910593	0.906751	0.903636	0.89911	0.895649	0.891693	0.886896	0.882028	0.875977	0.871606	0.866396	0.863341	0.855117	0.849002	0.843689	0.8396	0.832259	0.827216	0.819476	0.810576	0.805421	0.79923	0.791207	0.780296	0.777569	0.766444	0.762323	0.752984	0.745941	0.738146	0.733284	0.721112	0.713947	0.703328	0.698499	0.688231
0.948127	0.94705	0.944556	0.943182	0.941683	0.937611	0.935554	0.934652	0.930864	0.929447	0.926443	0.924885	0.920734	0.916942	0.914222	0.91057	0.907411	0.903547	0.899153	0.894312	0.88896	0.885404	0.880079	0.874874	0.871515	0.867271	0.859316	0.854742	0.847142	0.844343	0.836436	0.830919	0.822812	0.817991	0.811162	0.803362	0.794458	0.788596	0.780869	0.776546	0.769083	0.760505	0.751494	0.744566	0.734454	0.726902	0.720651	0.712287	0.70335	0.696658
0.949054	0.947695	0.945355	0.944299	0.942999	0.939844	0.939391	0.936016	0.933644	0.931709	0.927319	0.926252	0.923821	0.921258	0.917739	0.914108	0.908757	0.905745	0.902281	0.898401	0.893099	0.891482	0.882506	0.878823	0.874451	0.868811	0.865611	0.858779	0.852857	0.84655	0.839666	0.835093	0.829022	0.822416	0.815177	0.810194	0.802176	0.794725	0.786941	0.781172	0.77535	0.766557	0.758337	0.749314	0.742219	0.736559	0.727921	0.719548	0.711702	0.702405
0.95086	0.948776	0.947595	0.946308	0.943741	0.943064	0.940911	0.938133	0.935889	0.933172	0.930964	0.928027	0.925256	0.921515	0.920583	0.915857	0.912614	0.908536	0.905631	0.899469	0.898261	0.893032	0.887465	0.882015	0.876482	0.87307	0.868891	0.862573	0.858158	0.851632	0.846699	0.838759	0.830335	0.826333	0.818997	0.811639	0.807377	0.799778	0.791699	0.785913	0.779929	0.771457	0.764341	0.753793	0.748852	0.743081	0.733741	0.727943	0.717235	0.706135
0.953119	0.950116	0.949254	0.948184	0.945325	0.944189	0.942153	0.939514	0.936825	0.935708	0.932564	0.930617	0.927059	0.924374	0.922341	0.918076	0.915394	0.912277	0.907673	0.903039	0.900001	0.895206	0.892138	0.888311	0.883683	0.877152	0.87197	0.868167	0.862799	0.855437	0.851206	0.844659	0.838557	0.833001	0.82711	0.819046	0.810642	0.805091	0.799181	0.790273	0.783101	0.777053	0.770346	0.761619	0.752633	0.748687	0.737944	0.733269	0.723035	0.716029
0.954143	0.951443	0.950866	0.949217	0.947715	0.946212	0.943032	0.943296	0.939659	0.937679	0.935429	0.931775	0.929458	0.926994	0.92428	0.921032	0.917128	0.914278	0.911892	0.907109	0.901141	0.900092	0.895233	0.889969	0.885891	0.880874	0.878346	0.87352	0.865915	0.858951	0.855242	0.84931	0.842429	0.836276	0.829973	0.824305	0.81916	0.808949	0.803697	0.797337	0.791602	0.782864	0.774957	0.768936	0.761102	0.749797	0.745966	0.737648	0.729961	0.722135
0.955537	0.952627	0.952648	0.9523	0.948855	0.947614	0.946001	0.944506	0.94171	0.93905	0.93854	0.934208	0.930769	0.928636	0.926489	0.923447	0.920201	0.916486	0.913454	0.909187	0.906176	0.901541	0.897591	0.892782	0.890912	0.885496	0.880699	0.873932	0.869452	0.864104	0.858482	0.852249	0.848524	0.840608	0.833308	0.829794	0.822524	0.815911	0.810512	0.803572	0.796716	0.787319	0.780277	0.773241	0.766645	0.758383	0.753567	0.743862	0.737007	0.731298
0.955569	0.955122	0.952985	0.951649	0.950444	0.948352	0.947187	0.945355	0.941998	0.939308	0.938346	0.936546	0.934584	0.931232	0.929619	0.926599	0.921778	0.919926	0.914182	0.913372	0.907664	0.903353	0.901174	0.896903	0.89284	0.888736	0.882634	0.878406	0.873409	0.866076	0.862177	0.857286	0.851028	0.843693	0.838747	0.833485	0.826751	0.821107	0.812601	0.805903	0.801803	0.791347	0.7861	0.781725	0.773983	0.76439	0.757844	0.750619	0.741882	0.736126
0.957277	0.955936	0.954414	0.953897	0.951727	0.952318	0.949428	0.946085	0.945029	0.943784	0.941412	0.938297	0.936201	0.934287	0.930497	0.927205	0.924075	0.920802	0.919192	0.914956	0.911187	0.908044	0.902165	0.901233	0.894928	0.891918	0.885748	0.881349	0.876111	0.871822	0.864291	0.860224	0.855681	0.84898	0.843249	0.838112	0.830305	0.825061	0.81822	0.812355	0.804753	0.799013	0.792304	0.783794	0.778964	0.770589	0.763209	0.755316	0.749345	0.7421
0.959783	0.958667	0.956682	0.955629	0.953347	0.952701	0.950323	0.947669	0.946544	0.943129	0.943267	0.939711	0.938428	0.935904	0.93338	0.929615	0.926879	0.92355	0.923004	0.91666	0.913351	0.908862	0.907023	0.903586	0.897813	0.893772	0.889742	0.882856	0.879355	0.873244	0.869587	0.864449	0.859195	0.852593	0.84805	0.842408	0.836681	0.831363	0.823233	0.816125	0.812166	0.804318	0.797045	0.789081	0.783517	0.776666	0.7681	0.760747	0.754375	0.747941
0.959594	0.957986	0.957666	0.955947	0.954117	0.953427	0.951259	0.949461	0.947334	0.946751	0.94379	0.941079	0.939067	0.937311	0.936529	0.932553	0.928322	0.926562	0.922471	0.921017	0.917304	0.912126	0.908945	0.906123	0.903458	0.89844	0.892752	0.887215	0.884929	0.87901	0.874993	0.868469	0.862204	0.858369	0.850334	0.844059	0.839961	0.83508	0.826303	0.820944	0.814481	0.808141	0.802159	0.795542	0.789081	0.782382	0.776479	0.766492	0.759137	0.752919
0.961028	0.959768	0.958967	0.956507	0.956305	0.954503	0.952584	0.951934	0.949124	0.947739	0.944972	0.944065	0.941641	0.940223	0.937634	0.934994	0.931072	0.928512	0.925489	0.922651	0.918663	0.915681	0.911288	0.907821	0.905533	0.900017	0.895666	0.893014	0.887107	0.882324	0.878794	0.873705	0.866969	0.86069	0.856057	0.851565	0.845037	0.838494	0.833918	0.826091	0.820586	0.812594	0.804721	0.800271	0.794848	0.78824	0.778509	0.770811	0.765679	0.758525
0.96143	0.961622	0.959104	0.958033	0.957464	0.955007	0.953859	0.952675	0.951428	0.94968	0.947485	0.944321	0.943641	0.941412	0.938314	0.936304	0.931942	0.929264	0.926026	0.924707	0.921316	0.918231	0.916087	0.909463	0.907126	0.900987	0.897204	0.895361	0.890437	0.884777	0.880946	0.874308	0.871741	0.86657	0.860351	0.854157	0.848648	0.841371	0.83581	0.8312	0.823252	0.817378	0.811121	0.804076	0.797675	0.792459	0.785313	0.780244	0.769318	0.763011
0.963256	0.962969	0.960474	0.959281	0.957383	0.957654	0.955094	0.953168	0.952024	0.950553	0.948298	0.946381	0.944344	0.943198	0.939212	0.938801	0.935462	0.932619	0.929901	0.925337	0.923755	0.92138	0.917334	0.914584	0.909752	0.905149	0.900351	0.897876	0.892358	0.887069	0.884274	0.877945	0.873917	0.868705	0.863968	0.858278	0.852394	0.847689	0.841097	0.837696	0.829588	0.824804	0.816947	0.810265	0.803176	0.795234	0.789908	0.784016	0.776129	0.769024
0.964715	0.962525	0.961997	0.960515	0.959108	0.957865	0.956099	0.95491	0.953106	0.951282	0.950074	0.947878	0.94514	0.943625	0.940342	0.937694	0.93722	0.934087	0.93201	0.927891	0.925948	0.921585	0.91923	0.914322	0.911997	0.908284	0.905612	0.901966	0.895349	0.891433	0.886652	0.880889	0.878761	0.871838	0.867348	0.859618	0.855981	0.85069	0.845351	0.839668	0.833007	0.825002	0.820287	0.815987	0.808694	0.800829	0.793477	0.787083	0.779699	0.774923
0.964291	0.96376	0.963286	0.961451	0.960644	0.959987	0.958129	0.95582	0.953932	0.951812	0.952234	0.949611	0.947356	0.944825	0.942441	0.941253	0.938298	0.936455	0.934106	0.92946	0.927693	0.924622	0.920308	0.918163	0.914532	0.910367	0.907659	0.904069	0.898777	0.897731	0.888122	0.885036	0.881162	0.873855	0.871774	0.864597	0.859125	0.85683	0.85138	0.844302	0.836816	0.830738	0.82524	0.818455	0.812179	0.805584	0.798265	0.793949	0.788099	0.778346
0.965892	0.963944	0.963001	0.962541	0.961686	0.959263	0.959062	0.958186	0.95562	0.955117	0.952343	0.951321	0.949636	0.946914	0.943924	0.94213	0.941876	0.938213	0.934846	0.932764	0.930099	0.926289	0.924009	0.9201	0.918077	0.912486	0.908506	0.906069	0.902561	0.897415	0.893632	0.889216	0.884691	0.879782	0.874818	0.869101	0.864117	0.857342	0.851308	0.846043	0.84177	0.834676	0.828799	0.823871	0.817701	0.811715	0.80516	0.798415	0.791912	0.784877
0.965734	0.966116	0.96426	0.962437	0.961983	0.962356	0.95945	0.958494	0.957499	0.955061	0.953471	0.951245	0.950248	0.948226	0.945967	0.945589	0.941238	0.938776	0.938264	0.934955	0.931034	0.928506	0.925567	0.923645	0.919235	0.917324	0.913232	0.907713	0.903307	0.900123	0.89674	0.893394	0.885601	0.88301	0.878144	0.871511	0.865685	0.860284	0.856762	0.850601	0.846034	0.841425	0.831789	0.828998	0.821001	0.814003	0.810049	0.801338	0.795653	0.788992
0.966878	0.965747	0.966026	0.964166	0.963079	0.961781	0.961232	0.959495	0.957504	0.956855	0.955248	0.95336	0.952389	0.950838	0.947251	0.945456	0.943315	0.940848	0.939523	0.935155	0.933999	0.931419	0.926946	0.925843	0.921497	0.918401	0.915905	0.911274	0.906322	0.902814	0.897688	0.894426	0.890874	0.885592	0.881794	0.875732	0.870511	0.866539	0.861345	0.854626	0.850643	0.844056	0.83594	0.830599	0.825897	0.818158	0.812126	0.806312	0.802193	0.794588
0.967837	0.968261	0.9654	0.963968	0.964164	0.963002	0.962218	0.961222	0.958506	0.957633	0.955966	0.955416	0.953499	0.950696	0.948881	0.947794	0.945283	0.942329	0.940434	0.937564	0.935264	0.932283	0.930671	0.926423	0.924797	0.921095	0.917184	0.913272	0.909467	0.90455	0.901925	0.896447	0.892357	0.887954	0.884697	0.879025	0.871335	0.869222	0.86362	0.859639	0.852373	0.847768	0.841624	0.837519	0.829908	0.82401	0.819873	0.810171	0.803839	0.799782
0.96889	0.967178	0.966284	0.965676	0.964639	0.964161	0.962329	0.960599	0.960091	0.959645	0.957334	0.955904	0.952788	0.952517	0.950712	0.948229	0.946621	0.944141	0.941508	0.939967	0.937574	0.935076	0.931936	0.929181	0.925634	0.922323	0.919296	0.91466	0.91215	0.907463	0.905246	0.898931	0.895236	0.89058	0.88717	0.881455	0.877369	0.873231	0.868889	0.862682	0.857872	0.852486	0.845581	0.839379	0.835419	0.827174	0.8217	0.814918	0.809404	0.802939
0.969501	0.969289	0.967749	0.966913	0.965381	0.963963	0.962975	0.961452	0.960179	0.959317	0.956946	0.957542	0.956279	0.954555	0.95038	0.94994	0.948815	0.945307	0.943741	0.941206	0.939181	0.936379	0.934371	0.929286	0.926737	0.925353	0.921786	0.917625	0.913722	0.911009	0.907434	0.903334	0.89844	0.894657	0.889283	0.885361	0.87969	0.876234	0.870177	0.866036	0.858822	0.854748	0.848038	0.845416	0.836232	0.831847	0.823665	0.819611	0.812942	0.808092
0.970107	0.9696	0.969057	0.968132	0.967077	0.965391	0.964325	0.96227	0.960716	0.961717	0.957938	0.95794	0.956924	0.955254	0.952032	0.952146	0.950083	0.948336	0.944691	0.941798	0.940549	0.937365	0.935105	0.93247	0.929946	0.92653	0.923795	0.921861	0.917339	0.913337	0.908988	0.905043	0.900984	0.896257	0.89233	0.888393	0.883718	0.878938	0.875042	0.868209	0.862229	0.859505	0.852461	0.847243	0.841824	0.836437	0.829979	0.82435	0.817517	0.810029
0.970284	0.970526	0.969334	0.968094	0.966364	0.965978	0.965151	0.964921	0.962498	0.961606	0.960662	0.95836	0.957043	0.955805	0.9543	0.952249	0.950429	0.948709	0.946019	0.94362	0.942415	0.939079	0.937481	0.93384	0.930569	0.92877	0.924867	0.921148	0.919192	0.91473	0.912318	0.909751	0.902527	0.899682	0.894201	0.890326	0.885071	0.880775	0.878897	0.871556	0.867438	0.861448	0.856682	0.848902	0.844171	0.84031	0.835047	0.827116	0.820416	0.816182
0.972035	0.971465	0.969753	0.969334	0.967658	0.966938	0.965913	0.964975	0.963652	0.961473	0.961359	0.960877	0.958712	0.958547	0.955906	0.952626	0.952902	0.94936	0.94771	0.945818	0.942066	0.941532	0.938416	0.935315	0.932811	0.931696	0.927018	0.923671	0.920714	0.918327	0.913668	0.910064	0.904009	0.900986	0.896748	0.894291	0.889474	0.883849	0.879377	0.873323	0.869468	0.864415	0.859994	0.854799	0.847051	0.842452	0.838357	0.832989	0.823954	0.821222
0.971584	0.971618	0.970159	0.969467	0.968728	0.967653	0.966627	0.96568	0.964252	0.96429	0.962023	0.961714	0.958677	0.957835	0.956556	0.955309	0.953405	0.951497	0.948887	0.947615	0.944983	0.941419	0.940038	0.938339	0.934308	0.932618	0.929023	0.926626	0.922722	0.920216	0.915193	0.912942	0.909894	0.903841	0.901255	0.896383	0.892986	0.886427	0.883664	0.878851	0.872982	0.867477	0.861705	0.857805	0.852778	0.848042	0.840774	0.835256	0.827751	0.822982
0.971771	0.972222	0.971638	0.970629	0.969301	0.968537	0.967737	0.965984	0.96507	0.965057	0.963093	0.961847	0.960629	0.959113	0.957272	0.955969	0.955487	0.951888	0.949923	0.948813	0.945985	0.943736	0.941572	0.938309	0.935954	0.934089	0.930746	0.927817	0.924179	0.921128	0.918234	0.914444	0.909894	0.906366	0.902317	0.898749	0.894495	0.888461	0.884461	0.882001	0.875261	0.87063	0.867539	0.861052	0.855665	0.849354	0.844508	0.837471	0.833018	0.825681
0.97211	0.972099	0.971322	0.970128	0.969953	0.969819	0.967665	0.966807	0.966731	0.964541	0.963992	0.963443	0.961411	0.958583	0.957701	0.957219	0.95569	0.953008	0.951785	0.949067	0.946313	0.946139	0.942371	0.93999	0.937411	0.934876	0.931914	0.928401	0.927466	0.923842	0.919907	0.915519	0.912454	0.908043	0.905137	0.900878	0.896831	0.891464	0.887555	0.883151	0.879154	0.874457	0.870166	0.865863	0.859889	0.851975	0.84857	0.843009	0.837053	0.830631
0.973333	0.973658	0.971563	0.972703	0.969846	0.969156	0.968861	0.967881	0.966936	0.966039	0.964349	0.963516	0.963688	0.961075	0.959263	0.958041	0.955822	0.954426	0.951996	0.950277	0.948573	0.946607	0.944179	0.942041	0.93839	0.937052	0.935395	0.930843	0.928421	0.926029	0.920929	0.918226	0.913573	0.911295	0.907298	0.905089	0.898911	0.89573	0.890131	0.886038	0.882043	0.877867	0.872469	0.867871	0.863452	0.857221	0.852325	0.845544	0.841237	0.833602
0.974152	0.973846	0.972701	0.972776	0.970325	0.971088	0.969869	0.968683	0.96757	0.966711	0.965202	0.964587	0.962732	0.961251	0.961299	0.958373	0.958036	0.954966	0.953276	0.95179	0.949527	0.948075	0.946048	0.942788	0.941115	0.937949	0.937152	0.932481	0.931048	0.926802	0.923199	0.920384	0.918287	0.913516	0.909475	0.905374	0.90276	0.89852	0.893153	0.889557	0.884626	0.87919	0.873618	0.869963	0.864525	0.860629	0.853321	0.850147	0.843764	0.837609
0.974224	0.973784	0.973643	0.972454	0.972425	0.970658	0.968632	0.969049	0.967639	0.966889	0.966509	0.964689	0.964108	0.961514	0.960602	0.958882	0.95853	0.957037	0.955122	0.953734	0.951065	0.948447	0.947524	0.944011	0.943238	0.938737	0.937589	0.934388	0.931307	0.928321	0.925425	0.923621	0.920177	0.915747	0.911973	0.908869	0.90355	0.898934	0.896117	0.891479	0.887268	0.881116	0.876271	0.872909	0.867656	0.862591	0.858664	0.85349	0.846663	0.84191
0.97442	0.974687	0.973463	0.972698	0.971081	0.97168	0.970648	0.969167	0.968874	0.968921	0.967306	0.965932	0.965227	0.96306	0.961899	0.960579	0.959041	0.957418	0.956746	0.955343	0.952621	0.950176	0.947979	0.946352	0.943908	0.941253	0.938725	0.936592	0.934441	0.929406	0.927023	0.924213	0.922426	0.917961	0.914091	0.910749	0.905761	0.902584	0.898007	0.893887	0.889685	0.886691	0.880963	0.876147	0.870396	0.86537	0.861162	0.854963	0.849004	0.846497
[truncated: 50 more columns]

## Sheet: Figure 5C
0.686838	0.688432	0.690344	0.69186	0.694046	0.695848	0.698172	0.701259	0.704058	0.707942	0.709223	0.713714	0.716199	0.721101	0.723846	0.727504	0.732295	0.735659	0.740181	0.744875	0.749828	0.753602	0.7586	0.763386	0.767163	0.772675	0.776969	0.782522	0.786339	0.79106	0.796473	0.800603	0.805216	0.810228	0.815246	0.819831	0.824896	0.82856	0.833339	0.83679	0.841623	0.846878	0.850214	0.854188	0.857806	0.861623	0.866327	0.87009	0.873317	0.877673
0.688656	0.689604	0.691771	0.693398	0.694245	0.696852	0.698259	0.701058	0.704337	0.706882	0.710919	0.713448	0.717398	0.720453	0.723763	0.727439	0.731629	0.735444	0.740662	0.743771	0.748146	0.753351	0.756953	0.7603	0.766153	0.770623	0.775297	0.78064	0.784932	0.789913	0.794565	0.798636	0.803813	0.808911	0.812963	0.817507	0.822789	0.826452	0.831436	0.835944	0.839574	0.844572	0.84852	0.852304	0.856731	0.860022	0.864096	0.868684	0.872227	0.875202
0.690087	0.691133	0.69292	0.693662	0.695703	0.696928	0.699734	0.702627	0.70498	0.707146	0.710264	0.712688	0.716348	0.719027	0.724025	0.727467	0.731277	0.7349	0.738966	0.743306	0.746879	0.751242	0.756135	0.760378	0.765004	0.769559	0.773737	0.778524	0.783038	0.787307	0.792712	0.797664	0.801962	0.807215	0.81153	0.816018	0.820841	0.824936	0.829696	0.833638	0.837927	0.843197	0.846299	0.850631	0.854238	0.858453	0.862773	0.866175	0.870193	0.874573
0.691817	0.693367	0.693127	0.695139	0.695787	0.698337	0.700473	0.702968	0.705565	0.707668	0.710629	0.713782	0.71639	0.720147	0.722748	0.726012	0.731034	0.733554	0.737568	0.742503	0.747222	0.750088	0.755125	0.759389	0.763075	0.767341	0.772594	0.777003	0.782681	0.786705	0.790591	0.795962	0.800117	0.804963	0.810379	0.814224	0.818255	0.82394	0.82829	0.832917	0.836012	0.840854	0.843815	0.849059	0.852515	0.857381	0.860961	0.864784	0.868399	0.872427
0.69434	0.69373	0.695953	0.696609	0.697768	0.698919	0.70175	0.703409	0.706093	0.708143	0.710446	0.714325	0.717257	0.72055	0.723867	0.726351	0.730244	0.733965	0.737245	0.741574	0.746314	0.749774	0.754301	0.758554	0.762837	0.76684	0.77214	0.776215	0.780318	0.785584	0.79043	0.794025	0.799004	0.80404	0.808874	0.812969	0.817338	0.822703	0.826182	0.830067	0.834539	0.838725	0.843615	0.846365	0.851343	0.854952	0.859364	0.863066	0.867015	0.870217
0.696345	0.696754	0.697827	0.697767	0.699425	0.701346	0.702073	0.705402	0.706532	0.70903	0.711655	0.715169	0.716823	0.719911	0.723252	0.72662	0.729474	0.733869	0.737609	0.741319	0.745042	0.749697	0.753289	0.757637	0.761586	0.766493	0.770549	0.775061	0.779658	0.783971	0.787769	0.793508	0.798181	0.80287	0.807026	0.811033	0.815583	0.819673	0.824874	0.828598	0.833436	0.837323	0.841564	0.845702	0.84999	0.853142	0.857135	0.8612	0.864617	0.868693
0.698754	0.699099	0.699568	0.701205	0.701859	0.702561	0.703418	0.705751	0.707387	0.709465	0.712018	0.715145	0.717261	0.720357	0.723617	0.726617	0.730487	0.73396	0.737568	0.741526	0.745038	0.749106	0.752757	0.756221	0.760698	0.765291	0.770004	0.773536	0.779049	0.783118	0.786917	0.792659	0.796543	0.800761	0.805507	0.808924	0.814419	0.818941	0.823353	0.828097	0.831773	0.835331	0.840383	0.843692	0.84806	0.85228	0.855458	0.859697	0.863696	0.866956
0.701838	0.701669	0.703025	0.70293	0.703736	0.705415	0.705956	0.707216	0.709007	0.71055	0.713512	0.715746	0.718121	0.720912	0.724235	0.727546	0.729919	0.733697	0.736232	0.740646	0.745131	0.747997	0.751764	0.755644	0.760422	0.765423	0.768344	0.773965	0.77681	0.782203	0.785726	0.790883	0.795183	0.799113	0.804474	0.808582	0.81287	0.816733	0.821899	0.826338	0.830563	0.834087	0.838485	0.842632	0.845799	0.850532	0.854597	0.858407	0.861525	0.865707
0.705203	0.704562	0.705055	0.705879	0.705429	0.707408	0.70848	0.709176	0.710601	0.712502	0.714394	0.717605	0.718996	0.721244	0.724749	0.72786	0.729819	0.733175	0.737543	0.740148	0.743898	0.747966	0.752157	0.75486	0.759727	0.764421	0.768577	0.772726	0.776491	0.780471	0.785588	0.790244	0.793932	0.79888	0.803059	0.806283	0.812215	0.81555	0.820332	0.824413	0.829024	0.832669	0.836745	0.841054	0.844601	0.848084	0.852715	0.85679	0.860786	0.863277
0.707619	0.708449	0.708399	0.707579	0.709739	0.709473	0.709729	0.710909	0.711649	0.714422	0.715553	0.717274	0.720141	0.722268	0.725485	0.728013	0.730908	0.733789	0.737695	0.740928	0.744707	0.747447	0.75158	0.756968	0.759104	0.762665	0.768382	0.771501	0.776225	0.780128	0.784396	0.788254	0.79234	0.796479	0.802245	0.806403	0.810225	0.814778	0.818529	0.822586	0.82747	0.831751	0.835356	0.83903	0.843231	0.846879	0.851745	0.854407	0.858703	0.862187
0.711758	0.710914	0.710167	0.711149	0.71167	0.711828	0.71227	0.714002	0.714858	0.715614	0.717262	0.719561	0.721672	0.723372	0.726704	0.728625	0.732108	0.734532	0.737733	0.740608	0.744815	0.747796	0.75159	0.754876	0.758956	0.763384	0.767061	0.771338	0.774939	0.779373	0.784553	0.787798	0.792736	0.795535	0.800455	0.804997	0.808622	0.813518	0.816938	0.821467	0.825934	0.829861	0.833808	0.837533	0.841385	0.844958	0.849946	0.853898	0.856813	0.860238
0.715398	0.714745	0.713877	0.714377	0.714525	0.715558	0.716186	0.71662	0.716761	0.71818	0.719525	0.720856	0.724329	0.725357	0.727723	0.729826	0.733156	0.73491	0.738663	0.740481	0.745245	0.748214	0.751972	0.754362	0.759022	0.762067	0.76668	0.769758	0.775013	0.778291	0.783007	0.787081	0.790266	0.794544	0.799491	0.803864	0.807695	0.812209	0.815676	0.820385	0.823821	0.82885	0.833081	0.836428	0.840392	0.844804	0.848405	0.85226	0.855327	0.859389
0.718743	0.717709	0.717895	0.716953	0.718067	0.718085	0.718647	0.71919	0.719889	0.720591	0.722152	0.723052	0.7245	0.727013	0.728453	0.731498	0.733961	0.736228	0.739208	0.742854	0.745756	0.748697	0.751207	0.754651	0.75967	0.762343	0.766159	0.770784	0.774532	0.778042	0.781755	0.786672	0.790193	0.79468	0.798559	0.802602	0.80682	0.810744	0.815024	0.819452	0.823218	0.827303	0.830703	0.835195	0.839025	0.843037	0.846814	0.850637	0.853631	0.858011
0.722261	0.72226	0.720857	0.721264	0.721638	0.72126	0.721513	0.722437	0.722209	0.723972	0.723931	0.7256	0.726705	0.729228	0.73063	0.733025	0.734993	0.737415	0.740551	0.741909	0.744962	0.748654	0.752749	0.755889	0.759591	0.762869	0.766303	0.770908	0.774079	0.778045	0.781878	0.785434	0.790161	0.794196	0.798351	0.80209	0.80647	0.810529	0.8139	0.818103	0.82184	0.826522	0.83054	0.833929	0.838199	0.841811	0.845217	0.850579	0.852514	0.856944
0.726568	0.725825	0.724725	0.724818	0.724543	0.724872	0.72499	0.724995	0.725871	0.72604	0.726851	0.727692	0.729387	0.729972	0.732681	0.733921	0.73677	0.738617	0.742059	0.743588	0.747287	0.749795	0.752608	0.756467	0.759661	0.763011	0.767809	0.76993	0.773404	0.778547	0.781712	0.78637	0.789378	0.793483	0.798115	0.801851	0.804971	0.80933	0.814243	0.817158	0.821609	0.82499	0.829983	0.832533	0.8367	0.840122	0.844455	0.847731	0.852177	0.854899
0.729642	0.728628	0.728996	0.728046	0.728188	0.727935	0.728049	0.728285	0.72796	0.729253	0.730312	0.730596	0.731824	0.73275	0.734354	0.736027	0.73745	0.740657	0.742489	0.745976	0.747648	0.750052	0.752936	0.756546	0.759999	0.763715	0.766914	0.770783	0.774285	0.777075	0.781374	0.785114	0.788341	0.793458	0.79686	0.800917	0.804636	0.808559	0.812689	0.816003	0.820942	0.824031	0.828225	0.831874	0.83554	0.838987	0.84387	0.847191	0.849489	0.852961
0.734683	0.733328	0.732984	0.732691	0.731735	0.732051	0.732436	0.732049	0.732131	0.732237	0.733005	0.733202	0.734663	0.735549	0.737384	0.739135	0.739687	0.742308	0.743828	0.746431	0.749253	0.751652	0.754775	0.758003	0.760455	0.763429	0.767833	0.771883	0.774628	0.778165	0.781535	0.785883	0.789759	0.792461	0.79628	0.799542	0.804062	0.808224	0.812613	0.816646	0.819058	0.822643	0.827139	0.829585	0.834622	0.838548	0.841169	0.845102	0.849424	0.852883
0.738798	0.738473	0.736938	0.736977	0.736376	0.736644	0.734646	0.73542	0.736237	0.736274	0.736002	0.737012	0.737656	0.738298	0.73989	0.741678	0.74197	0.744024	0.745941	0.74891	0.749332	0.753816	0.75624	0.759352	0.762329	0.764117	0.76858	0.771186	0.774557	0.777854	0.781668	0.785243	0.789726	0.792868	0.796351	0.800285	0.804062	0.807632	0.81119	0.81527	0.818723	0.822897	0.826727	0.830209	0.833615	0.837543	0.84059	0.843735	0.847706	0.851493
0.742172	0.74259	0.740792	0.741318	0.739722	0.74019	0.739309	0.738298	0.738565	0.738985	0.740167	0.739364	0.740758	0.741712	0.742062	0.742802	0.745871	0.745997	0.747843	0.749884	0.752827	0.755433	0.757819	0.759444	0.762932	0.764526	0.768415	0.771776	0.775013	0.778114	0.781781	0.785636	0.788602	0.792652	0.796614	0.800176	0.803519	0.806984	0.810772	0.813977	0.818414	0.821106	0.825151	0.829122	0.832302	0.835892	0.840097	0.843669	0.846774	0.850523
0.747691	0.74683	0.745571	0.744603	0.743134	0.744626	0.743956	0.742569	0.742911	0.742255	0.743262	0.74362	0.743913	0.744079	0.745223	0.746369	0.748129	0.748915	0.751534	0.751782	0.754465	0.756676	0.759122	0.760904	0.763677	0.76692	0.76985	0.773727	0.775612	0.78012	0.782412	0.785099	0.788787	0.792424	0.796717	0.800267	0.802858	0.806821	0.81116	0.814261	0.817185	0.820685	0.824734	0.828457	0.832015	0.836744	0.839993	0.843353	0.846598	0.849345
0.752319	0.752172	0.750594	0.749361	0.749116	0.74787	0.747191	0.747187	0.74726	0.746938	0.746559	0.747126	0.747917	0.746934	0.748327	0.749091	0.74967	0.751845	0.752726	0.754573	0.755891	0.758111	0.760237	0.763889	0.764988	0.76803	0.771187	0.773642	0.77732	0.780419	0.782652	0.786328	0.789234	0.793321	0.796318	0.800389	0.803826	0.806657	0.809886	0.813462	0.817888	0.820832	0.824725	0.828016	0.831461	0.834884	0.838768	0.841866	0.845152	0.848639
0.756912	0.756431	0.754897	0.75322	0.752711	0.751358	0.751572	0.750504	0.750245	0.749609	0.750394	0.75076	0.750581	0.752101	0.751851	0.752667	0.753722	0.754078	0.755085	0.756747	0.759161	0.759482	0.762944	0.764999	0.766828	0.770285	0.772197	0.775007	0.777649	0.780446	0.783117	0.78648	0.789644	0.793169	0.796371	0.800293	0.803577	0.806438	0.810946	0.813665	0.81684	0.820692	0.823951	0.827375	0.831578	0.834809	0.83799	0.840652	0.844442	0.847642
0.761789	0.760749	0.759662	0.758854	0.757186	0.756423	0.755582	0.755759	0.755059	0.754766	0.753916	0.75476	0.754154	0.754602	0.755438	0.755905	0.75694	0.758327	0.758107	0.759777	0.761237	0.762612	0.764854	0.76678	0.769769	0.770843	0.772807	0.776657	0.778393	0.782073	0.784977	0.787777	0.791138	0.793411	0.797194	0.800707	0.802937	0.807489	0.810738	0.813317	0.817168	0.82009	0.823588	0.827031	0.830655	0.833826	0.837203	0.840635	0.843769	0.846546
0.767	0.765107	0.764309	0.76307	0.761757	0.760876	0.760355	0.759465	0.758648	0.759277	0.759124	0.758814	0.758044	0.758914	0.758265	0.759246	0.759845	0.761159	0.761028	0.762502	0.763421	0.765512	0.766923	0.768214	0.77111	0.773407	0.775336	0.77702	0.779461	0.783936	0.786427	0.787993	0.791471	0.795248	0.79711	0.800441	0.804455	0.8078	0.810097	0.813433	0.817592	0.820162	0.823755	0.826975	0.829945	0.833857	0.83658	0.839673	0.843605	0.846181
0.77254	0.770476	0.769436	0.76748	0.766372	0.765824	0.765378	0.763354	0.763568	0.76319	0.762422	0.762421	0.761722	0.761767	0.76289	0.762986	0.763786	0.764106	0.76482	0.765401	0.766186	0.767114	0.769667	0.770754	0.772655	0.775077	0.776913	0.779168	0.782495	0.784116	0.786616	0.790007	0.792906	0.795958	0.798334	0.801397	0.80474	0.807204	0.811565	0.814569	0.817279	0.821005	0.823448	0.826334	0.829905	0.832477	0.836308	0.839867	0.843227	0.846051
0.776504	0.774576	0.773788	0.772485	0.771376	0.769682	0.768174	0.767701	0.767736	0.766947	0.767676	0.76583	0.765984	0.766822	0.767162	0.766585	0.767457	0.766608	0.767871	0.769014	0.769322	0.771096	0.77269	0.773993	0.775986	0.776009	0.77958	0.781034	0.783182	0.78587	0.788005	0.79149	0.79352	0.796337	0.799443	0.801943	0.805287	0.808316	0.810455	0.814331	0.817323	0.821092	0.823521	0.82648	0.830271	0.833333	0.836269	0.838472	0.842405	0.845447
0.781953	0.779796	0.778694	0.777397	0.776411	0.775404	0.773517	0.772229	0.772937	0.772153	0.770765	0.769927	0.770343	0.769902	0.770618	0.770034	0.770504	0.770234	0.771511	0.771179	0.773032	0.773481	0.773947	0.776258	0.77768	0.77819	0.781399	0.783484	0.785297	0.787545	0.791061	0.792541	0.794419	0.79776	0.800172	0.803211	0.806217	0.809271	0.812231	0.814759	0.817624	0.820228	0.823632	0.827179	0.829617	0.833243	0.835165	0.838697	0.8423	0.844857
0.786412	0.784704	0.782523	0.782121	0.780408	0.77948	0.778297	0.777403	0.777508	0.775229	0.775134	0.774209	0.773513	0.774591	0.774467	0.773676	0.774477	0.77511	0.774534	0.775304	0.776149	0.776245	0.778427	0.779092	0.779787	0.781621	0.783815	0.784979	0.787031	0.789533	0.791696	0.793977	0.796515	0.798439	0.801434	0.803652	0.806118	0.809974	0.812471	0.815568	0.817677	0.821514	0.82391	0.826901	0.829274	0.832996	0.835557	0.838911	0.841872	0.844605
0.791814	0.789594	0.787828	0.787339	0.785749	0.784866	0.783691	0.783117	0.781506	0.779441	0.779017	0.779365	0.779387	0.778072	0.778448	0.777362	0.777529	0.778002	0.77866	0.779071	0.778947	0.780365	0.780432	0.782262	0.783708	0.784159	0.785055	0.786827	0.789458	0.791599	0.792784	0.79596	0.798069	0.800193	0.802792	0.804985	0.808065	0.810334	0.812486	0.815998	0.819307	0.821297	0.824054	0.826665	0.830255	0.83336	0.835946	0.838399	0.841108	0.844606
0.79642	0.794331	0.792468	0.791946	0.790477	0.789786	0.78755	0.787274	0.785212	0.785469	0.784238	0.783741	0.782707	0.782681	0.782516	0.781885	0.781264	0.781928	0.782548	0.782198	0.783747	0.783349	0.784057	0.785595	0.785398	0.78594	0.787928	0.790694	0.791433	0.793719	0.794962	0.796902	0.800249	0.801927	0.80458	0.806649	0.809126	0.81234	0.81464	0.816524	0.820427	0.822274	0.825335	0.827045	0.830512	0.833975	0.835969	0.83886	0.841559	0.845187
0.80205	0.799892	0.797984	0.796144	0.795303	0.794152	0.792106	0.792157	0.78976	0.790108	0.78843	0.787718	0.786897	0.786164	0.786598	0.785873	0.785385	0.785543	0.785386	0.785562	0.786482	0.786691	0.787387	0.788068	0.78902	0.790206	0.791386	0.792283	0.793835	0.795336	0.797716	0.798797	0.801325	0.802834	0.804986	0.807807	0.80984	0.8129	0.815425	0.817324	0.82025	0.823086	0.826213	0.828041	0.830751	0.834526	0.837169	0.839328	0.841397	0.844642
0.805837	0.804998	0.803513	0.801645	0.799832	0.798666	0.797262	0.79662	0.794818	0.793485	0.793282	0.791532	0.791731	0.789776	0.790683	0.789875	0.78895	0.789654	0.789141	0.78993	0.789692	0.790482	0.790855	0.790612	0.793224	0.793611	0.794123	0.795417	0.796292	0.798025	0.799747	0.80111	0.803216	0.804905	0.806927	0.809645	0.811639	0.8145	0.817356	0.818949	0.82111	0.823721	0.826682	0.829806	0.831883	0.834017	0.83669	0.839401	0.842195	0.844763
0.811069	0.809299	0.807807	0.806198	0.805089	0.803009	0.801784	0.801088	0.798834	0.798157	0.797663	0.796544	0.796215	0.794903	0.794416	0.79414	0.793671	0.793522	0.79372	0.793387	0.793454	0.793751	0.793622	0.795273	0.795035	0.795462	0.797102	0.797618	0.798916	0.800324	0.802921	0.803322	0.805314	0.807209	0.808705	0.810352	0.813046	0.81492	0.816915	0.820162	0.822379	0.824207	0.827962	0.829754	0.832557	0.834842	0.837702	0.839417	0.842728	0.844819
0.816162	0.814277	0.812308	0.811147	0.808922	0.807314	0.806249	0.80553	0.804732	0.803041	0.802726	0.800089	0.800462	0.798467	0.799085	0.798114	0.797908	0.79735	0.797002	0.796252	0.797686	0.7969	0.797746	0.799028	0.797758	0.798547	0.800812	0.800406	0.801831	0.803217	0.804419	0.805894	0.807738	0.809159	0.811147	0.813271	0.814857	0.81685	0.818669	0.820677	0.822635	0.826311	0.827572	0.830466	0.832319	0.835612	0.837487	0.840838	0.842888	0.844889
0.820373	0.818745	0.818009	0.815593	0.814704	0.812702	0.810558	0.810364	0.808915	0.807234	0.805696	0.805278	0.804579	0.803267	0.802862	0.802882	0.801443	0.801139	0.801199	0.800304	0.800258	0.800818	0.800822	0.801359	0.802037	0.803047	0.80315	0.804257	0.804798	0.806597	0.807552	0.807696	0.810017	0.810943	0.812982	0.813956	0.816351	0.818491	0.819737	0.822073	0.825057	0.826436	0.829351	0.831456	0.833994	0.835246	0.838857	0.840822	0.843685	0.846527
0.825984	0.823898	0.822504	0.820552	0.818282	0.817438	0.81605	0.814373	0.814104	0.811911	0.81057	0.809313	0.808927	0.807778	0.807824	0.806981	0.805762	0.804592	0.805447	0.805051	0.804537	0.804244	0.804775	0.804402	0.804403	0.806463	0.806708	0.807468	0.808931	0.807765	0.80922	0.811141	0.812657	0.812796	0.814437	0.815321	0.818155	0.820637	0.821839	0.823679	0.826334	0.827904	0.830471	0.832576	0.835133	0.83648	0.839576	0.841554	0.844005	0.845757
0.829497	0.828256	0.827253	0.825274	0.823854	0.822293	0.820182	0.81929	0.817444	0.816409	0.815635	0.814615	0.813243	0.811929	0.811365	0.811391	0.809319	0.808717	0.809329	0.808294	0.808117	0.808173	0.807392	0.808734	0.808787	0.809496	0.809577	0.809734	0.810924	0.811271	0.812463	0.813208	0.814517	0.815422	0.816432	0.818773	0.819375	0.8222	0.824211	0.82507	0.827822	0.828725	0.831209	0.833065	0.83527	0.837262	0.840343	0.842749	0.844495	0.846853
0.834937	0.832872	0.83146	0.829438	0.82874	0.826386	0.825508	0.823561	0.822334	0.820482	0.819605	0.819074	0.817677	0.816395	0.815745	0.814516	0.814205	0.813827	0.813125	0.812602	0.811733	0.812258	0.812225	0.811489	0.811638	0.812335	0.812693	0.81353	0.814252	0.814333	0.815263	0.816397	0.817098	0.818798	0.819125	0.820424	0.822269	0.823683	0.825607	0.826935	0.828854	0.830934	0.833209	0.835196	0.837372	0.838753	0.841111	0.843547	0.84619	0.847508
0.839213	0.837189	0.836483	0.83367	0.83337	0.831201	0.829217	0.828	0.826937	0.825489	0.824113	0.822993	0.822102	0.820424	0.820058	0.819215	0.818223	0.817869	0.816734	0.816309	0.81664	0.815605	0.816188	0.81526	0.815608	0.814966	0.815533	0.816365	0.816242	0.81749	0.818249	0.818938	0.820373	0.820749	0.821917	0.822751	0.824694	0.825651	0.827642	0.829673	0.830503	0.832691	0.834182	0.835718	0.838046	0.840232	0.842328	0.843543	0.845995	0.848379
0.844236	0.84232	0.841266	0.838767	0.837405	0.835239	0.834142	0.832203	0.831585	0.829726	0.829146	0.827106	0.826785	0.825375	0.823365	0.822276	0.823034	0.822033	0.820907	0.820547	0.819157	0.818373	0.819158	0.81842	0.818321	0.818789	0.820008	0.81946	0.819333	0.820508	0.821278	0.822044	0.822103	0.823163	0.823753	0.825525	0.826215	0.827079	0.829072	0.830565	0.831975	0.834456	0.836227	0.837689	0.838809	0.841805	0.842286	0.844944	0.847265	0.849197
0.847685	0.846751	0.844522	0.842885	0.840996	0.840425	0.838426	0.837468	0.835189	0.834051	0.832051	0.831316	0.82959	0.82936	0.828754	0.82777	0.826338	0.825414	0.824743	0.824023	0.823634	0.822357	0.822704	0.821907	0.822578	0.82204	0.822215	0.822485	0.823349	0.822855	0.824035	0.824381	0.824894	0.826022	0.827558	0.826893	0.828821	0.830119	0.83102	0.83319	0.834172	0.835179	0.836972	0.838392	0.84117	0.842027	0.844207	0.846086	0.848552	0.849965
0.852039	0.850308	0.848592	0.847507	0.845395	0.844704	0.841982	0.841035	0.839743	0.838495	0.836537	0.835587	0.834237	0.833222	0.832381	0.831445	0.830326	0.829556	0.828439	0.827734	0.827127	0.826147	0.826922	0.825255	0.825763	0.826069	0.825572	0.825779	0.826023	0.826424	0.825934	0.827094	0.827335	0.829031	0.8299	0.830758	0.830958	0.831947	0.833229	0.834599	0.835409	0.836957	0.838638	0.83967	0.841135	0.843045	0.845971	0.84732	0.849283	0.850502
0.856219	0.855191	0.853782	0.851447	0.850118	0.848305	0.846635	0.845385	0.84352	0.842154	0.841573	0.839669	0.838714	0.83645	0.836671	0.835558	0.834877	0.833111	0.832298	0.831694	0.8314	0.8307	0.829351	0.829227	0.829079	0.828951	0.829116	0.829422	0.829162	0.829351	0.829864	0.829454	0.830183	0.83174	0.832545	0.832893	0.832788	0.834322	0.835684	0.836994	0.838203	0.83933	0.840514	0.841472	0.843463	0.845357	0.847794	0.848748	0.850281	0.852317
0.860602	0.859386	0.857546	0.855116	0.854592	0.85274	0.851976	0.849223	0.847302	0.847689	0.845726	0.84406	0.8436	0.841595	0.840726	0.838794	0.838611	0.836837	0.836519	0.835419	0.834619	0.83353	0.83361	0.832615	0.833242	0.832777	0.832335	0.831897	0.831787	0.832353	0.832091	0.832944	0.833683	0.833393	0.834964	0.835101	0.836968	0.837123	0.837811	0.839271	0.840095	0.841056	0.842506	0.844208	0.845258	0.846695	0.848459	0.849337	0.850963	0.852795
0.864249	0.863289	0.862091	0.860054	0.858273	0.856275	0.855029	0.854114	0.852472	0.850414	0.849778	0.848182	0.84634	0.844612	0.843541	0.84303	0.84191	0.841445	0.839757	0.839494	0.838727	0.837776	0.838111	0.837168	0.836465	0.83614	0.835746	0.835912	0.835681	0.835973	0.835828	0.836011	0.835765	0.837495	0.837204	0.837784	0.838895	0.839095	0.840156	0.840758	0.842082	0.842126	0.84405	0.845491	0.846861	0.848413	0.85003	0.850404	0.852574	0.854139
0.869285	0.866996	0.866262	0.864124	0.862726	0.861203	0.859808	0.857367	0.856972	0.855064	0.853417	0.851607	0.85023	0.849095	0.848394	0.846621	0.846003	0.844672	0.844471	0.843223	0.842291	0.840836	0.840926	0.839856	0.839735	0.8393	0.838962	0.838326	0.839255	0.839052	0.838702	0.839295	0.839454	0.839015	0.839407	0.840774	0.841023	0.841493	0.84263	0.84353	0.843915	0.845175	0.847148	0.848193	0.84906	0.849707	0.851602	0.852706	0.853841	0.855314
0.872464	0.871103	0.87011	0.867875	0.866366	0.864633	0.863247	0.860738	0.860685	0.858748	0.85688	0.855758	0.854339	0.852804	0.851831	0.850807	0.849776	0.848888	0.847543	0.846582	0.845374	0.844745	0.844358	0.84334	0.843426	0.842571	0.842992	0.842894	0.840729	0.841685	0.842259	0.841008	0.841437	0.842807	0.843147	0.842713	0.843518	0.843853	0.844669	0.845839	0.845743	0.847239	0.848098	0.848742	0.85001	0.851043	0.852327	0.854191	0.855375	0.856757
0.876418	0.875606	0.872994	0.871997	0.870562	0.868232	0.866839	0.865434	0.863966	0.862967	0.861295	0.859562	0.859127	0.856685	0.856232	0.854528	0.85328	0.851519	0.85152	0.850007	0.84901	0.848895	0.847879	0.846484	0.846843	0.845953	0.846218	0.845514	0.844561	0.844756	0.844909	0.844977	0.845336	0.845631	0.845987	0.845617	0.847022	0.846377	0.846906	0.848253	0.849005	0.849689	0.850203	0.85062	0.851952	0.852345	0.854532	0.855229	0.85692	0.857955
0.879452	0.878404	0.877203	0.875652	0.873603	0.872377	0.87094	0.869418	0.867903	0.866227	0.864882	0.863368	0.861676	0.860593	0.860156	0.858763	0.856679	0.855531	0.854079	0.853773	0.853214	0.851895	0.850638	0.849925	0.850496	0.849092	0.848651	0.847897	0.847402	0.847807	0.847105	0.847892	0.84828	0.847566	0.847758	0.849048	0.848249	0.849135	0.849207	0.850139	0.8511	0.851102	0.851979	0.853093	0.853815	0.85523	0.855826	0.857649	0.858484	0.859511
0.884319	0.881964	0.880931	0.879269	0.877741	0.874819	0.874285	0.873039	0.871649	0.870322	0.868644	0.86693	0.866266	0.864502	0.863317	0.861535	0.860661	0.85974	0.858092	0.857167	0.85643	0.855739	0.854784	0.853404	0.85341	0.85212	0.852216	0.851799	0.851363	0.850691	0.85065	0.85132	0.850716	0.850135	0.849987	0.850738	0.851484	0.851538	0.851789	0.853066	0.853617	0.854419	0.853833	0.854592	0.8557	0.856807	0.857757	0.859159	0.85942	0.860943
0.887853	0.885922	0.884505	0.882303	0.880757	0.880361	0.878216	0.876342	0.875589	0.873034	0.871521	0.871159	0.869895	0.867925	0.866429	0.865126	0.863541	0.862223	0.862141	0.860163	0.860078	0.858439	0.857722	0.857226	0.857033	0.855662	0.855037	0.854292	0.853839	0.853722	0.853747	0.853496	0.853245	0.853585	0.853838	0.85386	0.853779	0.854471	0.854386	0.855216	0.85497	0.855666	0.856142	0.857074	0.858429	0.858712	0.859188	0.860711	0.861402	0.862714
0.890576	0.889297	0.887791	0.885955	0.884455	0.883186	0.881372	0.880393	0.878452	0.877235	0.87609	0.874148	0.872485	0.871371	0.870636	0.869297	0.867339	0.866635	0.864924	0.864059	0.86329	0.861972	0.861306	0.860486	0.860271	0.859924	0.858297	0.857997	0.857871	0.857698	0.856169	0.856341	0.857047	0.85588	0.856644	0.855927	0.856555	0.856565	0.856701	0.856895	0.857858	0.857638	0.858975	0.859473	0.859368	0.86045	0.861836	0.862157	0.863135	0.863766
0.89384	0.89323	0.890657	0.889352	0.888285	0.886372	0.885077	0.883522	0.88249	0.881004	0.879127	0.878342	0.876453	0.874819	0.87353	0.872198	0.870949	0.869346	0.868601	0.868159	0.866159	0.865255	0.864351	0.86343	0.862861	0.861969	0.860822	0.861254	0.860758	0.859666	0.859408	0.859447	0.859352	0.858983	0.859061	0.858737	0.858701	0.859175	0.859824	0.859471	0.860169	0.860085	0.860255	0.860981	0.86164	0.863082	0.863759	0.864662	0.865037	0.86574
0.896761	0.895883	0.894086	0.893497	0.89095	0.889635	0.888615	0.886605	0.885795	0.884048	0.882542	0.880784	0.879219	0.878709	0.876721	0.87545	0.874105	0.873318	0.871607	0.87125	0.869736	0.868391	0.868083	0.867278	0.866142	0.865933	0.864615	0.863794	0.863145	0.862725	0.862101	0.861838	0.861835	0.862304	0.861813	0.861731	0.86169	0.86158	0.861605	0.86244	0.863039	0.863417	0.863423	0.863632	0.863752	0.864232	0.865083	0.865905	0.866569	0.867421
0.89999	0.898696	0.896991	0.895611	0.894482	0.893467	0.891508	0.890586	0.887859	0.886419	0.886201	0.884323	0.883244	0.881993	0.88003	0.878453	0.877627	0.876925	0.875341	0.874661	0.873528	0.871981	0.870846	0.870028	0.869121	0.868576	0.867976	0.867014	0.866196	0.86579	0.865287	0.865407	0.864701	0.864537	0.864087	0.864112	0.864327	0.863963	0.863871	0.864532	0.865216	0.864925	0.864717	0.864867	0.866407	0.866846	0.866942	0.867675	0.86835	0.869605
0.903629	0.901266	0.900526	0.898653	0.897019	0.896481	0.89521	0.893434	0.891767	0.890445	0.889314	0.887191	0.886689	0.884584	0.883558	0.88119	0.880451	0.879612	0.879153	0.877525	0.876776	0.874591	0.874144	0.873496	0.872657	0.872281	0.87043	0.869668	0.869326	0.868742	0.86697	0.867304	0.86681	0.867324	0.866847	0.866572	0.866496	0.866616	0.866067	0.866921	0.866628	0.867253	0.867586	0.867388	0.868019	0.868542	0.868997	0.869371	0.870061	0.870641
0.906355	0.904331	0.903793	0.902239	0.900931	0.898917	0.898431	0.895662	0.894558	0.893968	0.891959	0.890635	0.889288	0.8882	0.886723	0.885966	0.884778	0.882455	0.882039	0.880619	0.879326	0.878094	0.877729	0.876434	0.875365	0.875054	0.874008	0.873027	0.872335	0.871545	0.870957	0.870802	0.870669	0.869199	0.869653	0.86975	0.869194	0.868782	0.869248	0.869135	0.869595	0.869292	0.869684	0.869462	0.870066	0.870457	0.871438	0.871552	0.871907	0.872419
0.908551	0.907395	0.90597	0.905056	0.903089	0.902772	0.900684	0.899669	0.898038	0.89712	0.895077	0.893776	0.892531	0.89145	0.889589	0.888649	0.886993	0.885983	0.884783	0.883441	0.882189	0.881436	0.880763	0.878875	0.878553	0.877575	0.877372	0.875835	0.875215	0.874807	0.873897	0.873417	0.873255	0.872911	0.872495	0.872102	0.87223	0.871383	0.870707	0.87114	0.871546	0.871546	0.872298	0.87225	0.872305	0.872634	0.873151	0.87336	0.873733	0.874745
0.911557	0.910112	0.909464	0.907521	0.906616	0.905385	0.903488	0.902154	0.900598	0.898918	0.898715	0.896786	0.895361	0.894155	0.893013	0.891115	0.89022	0.88877	0.887303	0.886323	0.885325	0.884407	0.882375	0.882346	0.881532	0.880742	0.879093	0.878667	0.877296	0.876713	0.875922	0.876071	0.875546	0.874901	0.874692	0.874472	0.873577	0.874202	0.873377	0.873587	0.87393	0.874433	0.87413	0.874167	0.874687	0.874462	0.874355	0.875106	0.875964	0.876071
0.913842	0.912976	0.911994	0.910488	0.908471	0.907828	0.906549	0.905069	0.903742	0.902582	0.900846	0.899815	0.898144	0.896927	0.895577	0.894106	0.893332	0.891968	0.891116	0.889411	0.888467	0.887543	0.885988	0.884957	0.88395	0.88326	0.881945	0.881366	0.880631	0.880385	0.878982	0.878544	0.878157	0.877422	0.876853	0.877442	0.876129	0.876666	0.876404	0.875921	0.876538	0.876222	0.875863	0.87602	0.875922	0.877375	0.877068	0.877204	0.878236	0.878225
0.916741	0.915495	0.91459	0.913331	0.91198	0.910059	0.908975	0.907333	0.907064	0.90504	0.903759	0.902539	0.901343	0.899156	0.898738	0.896877	0.895839	0.894516	0.893374	0.892571	0.891675	0.890219	0.889307	0.887647	0.887285	0.885845	0.884721	0.883241	0.883264	0.882374	0.88186	0.880755	0.88067	0.879977	0.879666	0.879661	0.878578	0.879542	0.878245	0.878834	0.87843	0.877671	0.87815	0.878531	0.878785	0.878978	0.878583	0.878871	0.878968	0.880119
0.919431	0.918294	0.916923	0.915643	0.914563	0.913326	0.912126	0.910551	0.909265	0.907936	0.906337	0.905157	0.903884	0.902706	0.901516	0.899639	0.898833	0.897703	0.896625	0.895437	0.89394	0.89262	0.892285	0.88997	0.889026	0.887998	0.887201	0.8866	0.88648	0.885125	0.88432	0.883665	0.883277	0.882985	0.88222	0.881894	0.88119	0.880891	0.880672	0.880618	0.880563	0.880531	0.880056	0.880216	0.880067	0.880298	0.879959	0.881144	0.881622	0.881262
0.921785	0.920919	0.919417	0.917836	0.916789	0.915738	0.91431	0.913366	0.911634	0.910343	0.909381	0.907565	0.906316	0.905682	0.903798	0.903026	0.901554	0.899678	0.898695	0.89762	0.897217	0.89572	0.894153	0.893156	0.892712	0.891015	0.890547	0.889129	0.888714	0.887495	0.887059	0.886245	0.885086	0.885007	0.884716	0.884285	0.884362	0.88268	0.883203	0.882873	0.882504	0.882579	0.882444	0.882009	0.882582	0.88207	0.88282	0.88307	0.882794	0.883247
0.924036	0.923177	0.921406	0.920718	0.919018	0.918391	0.916895	0.915718	0.914568	0.912482	0.912484	0.910992	0.908996	0.907476	0.906429	0.905386	0.904197	0.902377	0.901269	0.900234	0.8992	0.898686	0.89808	0.895738	0.895075	0.893681	0.892892	0.892277	0.891239	0.891087	0.889826	0.888805	0.888014	0.888192	0.886516	0.886509	0.886419	0.885542	0.884638	0.885018	0.884707	0.884382	0.884357	0.884465	0.884501	0.885066	0.884224	0.885434	0.884711	0.884872
0.926019	0.925444	0.923806	0.923139	0.921937	0.920448	0.919199	0.918509	0.916186	0.915785	0.914045	0.912602	0.912155	0.909997	0.908907	0.907539	0.906939	0.905528	0.904328	0.903081	0.901897	0.901159	0.899923	0.898808	0.897179	0.896346	0.895156	0.894508	0.893285	0.893388	0.891474	0.891172	0.890754	0.889996	0.889454	0.888677	0.887958	0.888643	0.887735	0.88754	0.886755	0.886978	0.886648	0.886363	0.887104	0.88704	0.886339	0.886323	0.886959	0.887169
0.928771	0.928034	0.926641	0.92498	0.924168	0.922938	0.921837	0.920048	0.919585	0.917664	0.916832	0.915747	0.913922	0.912953	0.911374	0.910394	0.908781	0.907977	0.906679	0.905252	0.904671	0.902727	0.902131	0.900668	0.899977	0.898767	0.897699	0.89689	0.895679	0.895818	0.894967	0.893148	0.892859	0.892392	0.892054	0.891172	0.891249	0.890334	0.889291	0.888971	0.889255	0.889002	0.888636	0.888536	0.888503	0.888977	0.888867	0.888744	0.888557	0.888616
0.931043	0.929498	0.92843	0.926925	0.926241	0.925464	0.924231	0.922569	0.921274	0.919761	0.918399	0.917802	0.91683	0.915642	0.91366	0.91293	0.911452	0.910551	0.909666	0.908488	0.906303	0.905924	0.904963	0.903338	0.902148	0.901619	0.900632	0.899529	0.898565	0.897746	0.89737	0.895918	0.89509	0.8949	0.893937	0.893001	0.892963	0.89275	0.892307	0.891583	0.891449	0.890926	0.890126	0.890033	0.890368	0.890271	0.890328	0.890371	0.890535	0.890676
0.932695	0.931769	0.929963	0.929433	0.928727	0.926808	0.925877	0.924954	0.923584	0.922595	0.921139	0.919391	0.91869	0.91742	0.915991	0.915463	0.914145	0.912762	0.911836	0.909907	0.908867	0.908091	0.906987	0.906258	0.90506	0.904124	0.902464	0.901975	0.90199	0.899735	0.899544	0.898354	0.89783	0.897043	0.896043	0.896032	0.895406	0.894827	0.894288	0.893195	0.893394	0.89235	0.892616	0.89299	0.892294	0.891743	0.892154	0.891684	0.892874	0.892393
0.934676	0.93285	0.93228	0.931708	0.930193	0.929859	0.928102	0.927358	0.926022	0.924692	0.923714	0.922419	0.921228	0.91975	0.918481	0.917376	0.915831	0.915196	0.914362	0.912978	0.911714	0.910652	0.909145	0.908451	0.907473	0.906395	0.904626	0.904004	0.903074	0.902381	0.901494	0.901223	0.899518	0.899328	0.898256	0.897743	0.897286	0.896128	0.896048	0.895832	0.896025	0.895623	0.895069	0.894407	0.893741	0.893988	0.894315	0.894134	0.894119	0.89447
0.936686	0.935253	0.934589	0.933302	0.932255	0.931222	0.930239	0.928984	0.92828	0.926903	0.925656	0.924925	0.923244	0.921936	0.920706	0.920081	0.918379	0.917573	0.915974	0.914784	0.913914	0.912274	0.91181	0.910239	0.909906	0.908688	0.90705	0.906791	0.905682	0.904588	0.903604	0.903567	0.902481	0.901227	0.900966	0.899942	0.899527	0.898684	0.898366	0.89741	0.897355	0.897438	0.897141	0.896704	0.896397	0.895796	0.895928	0.895544	0.895811	0.896329
0.938051	0.937147	0.936306	0.935407	0.934243	0.932833	0.932272	0.931005	0.9299	0.928965	0.927622	0.926551	0.92535	0.924335	0.923295	0.922106	0.920677	0.919715	0.918466	0.916885	0.916467	0.914898	0.913768	0.912782	0.912389	0.910899	0.91041	0.908751	0.907359	0.906476	0.905579	0.905027	0.904497	0.9037	0.903001	0.902167	0.901673	0.900942	0.899988	0.900397	0.899341	0.899492	0.898625	0.898693	0.897991	0.89825	0.898105	0.898126	0.898048	0.897348
0.940415	0.939044	0.938184	0.936864	0.936123	0.935511	0.934224	0.933286	0.931731	0.930696	0.929711	0.928459	0.9277	0.92613	0.924942	0.923761	0.92284	0.922077	0.92053	0.918777	0.918428	0.917087	0.915848	0.914537	0.913682	0.912403	0.911718	0.911176	0.909854	0.908807	0.90841	0.907211	0.906353	0.905588	0.90506	0.904233	0.90398	0.902794	0.902621	0.901937	0.901826	0.900993	0.900169	0.900589	0.900249	0.899723	0.899984	0.900162	0.899745	0.899559
0.941986	0.940665	0.940221	0.939344	0.937909	0.937263	0.936431	0.93501	0.934034	0.932947	0.931175	0.93102	0.929295	0.928721	0.927073	0.925714	0.92501	0.924031	0.922544	0.921789	0.920152	0.919237	0.918211	0.917024	0.915925	0.915218	0.914055	0.913137	0.912537	0.911093	0.910275	0.909513	0.909069	0.908355	0.907202	0.906849	0.905576	0.90515	0.904467	0.903739	0.903502	0.902608	0.902624	0.901986	0.901822	0.902102	0.901686	0.900815	0.90126	0.900996
0.943348	0.942436	0.941652	0.940972	0.939762	0.938712	0.937972	0.936853	0.935702	0.934859	0.933414	0.932532	0.931385	0.929859	0.928926	0.928189	0.926551	0.925754	0.92454	0.923174	0.922054	0.921455	0.920425	0.919253	0.918377	0.91703	0.916529	0.915399	0.914228	0.912848	0.911816	0.911539	0.91068	0.90955	0.908592	0.908361	0.907635	0.906848	0.906632	0.905734	0.904786	0.904946	0.904723	0.904583	0.903851	0.903419	0.903429	0.903365	0.903046	0.902564
0.945511	0.944018	0.943276	0.942742	0.941372	0.940342	0.93965	0.938812	0.93728	0.937055	0.935596	0.934219	0.933148	0.931897	0.93136	0.929741	0.928787	0.927076	0.926657	0.925514	0.924211	0.923775	0.922481	0.921181	0.920522	0.919337	0.918307	0.917042	0.916432	0.91524	0.91427	0.913226	0.912779	0.911937	0.910745	0.910751	0.910033	0.909614	0.907772	0.908089	0.907707	0.906411	0.906316	0.905745	0.904968	0.904927	0.905085	0.904844	0.904281	0.904632
0.946844	0.945882	0.944697	0.943929	0.943138	0.94217	0.941274	0.940313	0.93902	0.937859	0.936887	0.936151	0.934964	0.93366	0.932932	0.93164	0.930931	0.930049	0.928342	0.927056	0.926719	0.925658	0.924006	0.923747	0.922332	0.921803	0.919859	0.919134	0.917918	0.916766	0.91648	0.915487	0.91457	0.91312	0.912969	0.912176	0.911165	0.911066	0.910363	0.909467	0.908939	0.908821	0.908049	0.907565	0.907974	0.907124	0.907171	0.906676	0.906244	0.905994
0.947587	0.947067	0.946468	0.945628	0.944314	0.943954	0.94278	0.941476	0.94098	0.939947	0.939385	0.937925	0.936418	0.936271	0.934655	0.933211	0.93201	0.931642	0.930122	0.929438	0.928119	0.926995	0.925496	0.925483	0.92396	0.923611	0.921654	0.921329	0.919944	0.918929	0.918076	0.917739	0.916557	0.915206	0.914712	0.913939	0.913282	0.912689	0.912218	0.911501	0.910851	0.91061	0.909887	0.909485	0.90949	0.908814	0.908211	0.907988	0.908542	0.907576
0.949623	0.949011	0.948091	0.947463	0.945964	0.945397	0.944499	0.943348	0.942496	0.941476	0.940848	0.939476	0.938753	0.937533	0.936373	0.935123	0.933817	0.933068	0.932139	0.931176	0.930342	0.929251	0.928079	0.926877	0.925788	0.924752	0.924131	0.922476	0.922363	0.921268	0.920078	0.919017	0.918439	0.917267	0.916741	0.915835	0.915519	0.91469	0.913754	0.913161	0.912991	0.912265	0.911556	0.911434	0.910377	0.910884	0.910147	0.910208	0.909788	0.909281
0.951014	0.950128	0.949386	0.948292	0.94741	0.94734	0.945985	0.944633	0.943889	0.943224	0.941864	0.941179	0.939956	0.938851	0.938132	0.937102	0.935997	0.934737	0.933656	0.933276	0.931544	0.930843	0.930104	0.92848	0.927835	0.926879	0.926124	0.92488	0.924007	0.922445	0.922196	0.921329	0.920585	0.919095	0.918497	0.91814	0.917313	0.91665	0.91548	0.914944	0.914268	0.913735	0.913672	0.912812	0.912562	0.912421	0.911759	0.911165	0.91148	0.910955
0.952067	0.951066	0.950731	0.95016	0.948826	0.948473	0.947298	0.946505	0.94559	0.944849	0.943491	0.943056	0.941533	0.941315	0.939549	0.938422	0.93787	0.936985	0.935639	0.934581	0.933874	0.932574	0.931541	0.930657	0.929639	0.92859	0.927497	0.92685	0.925473	0.924761	0.924046	0.922749	0.921653	0.920839	0.920718	0.919456	0.918996	0.918275	0.917911	0.916713	0.916391	0.91598	0.915324	0.914466	0.914287	0.914038	0.913638	0.913017	0.913379	0.912687
0.953285	0.952829	0.952142	0.951554	0.950485	0.949839	0.949004	0.947705	0.946781	0.946269	0.945202	0.943624	0.94339	0.942656	0.941315	0.940129	0.939551	0.937777	0.936886	0.936506	0.935151	0.934046	0.933428	0.932001	0.930482	0.929711	0.929139	0.928288	0.927432	0.926274	0.925153	0.924248	0.924063	0.923259	0.922724	0.921197	0.920754	0.920161	0.91917	0.919053	0.917954	0.917394	0.916849	0.916081	0.915392	0.915181	0.915108	0.914621	0.914257	0.914242
0.954737	0.954282	0.953435	0.952594	0.95171	0.951051	0.950182	0.949001	0.9485	0.947577	0.946294	0.945759	0.944334	0.943662	0.942924	0.942207	0.941117	0.940116	0.93888	0.937575	0.936866	0.935896	0.934613	0.933519	0.932818	0.932483	0.930886	0.929338	0.928705	0.928052	0.927652	0.926305	0.925342	0.925325	0.924011	0.923499	0.922198	0.921402	0.920914	0.920565	0.920125	0.919506	0.919031	0.918502	0.917541	0.916888	0.916351	0.916356	0.915859	0.915652
0.956193	0.955496	0.954655	0.954026	0.953106	0.952537	0.951339	0.950554	0.949721	0.949208	0.94774	0.946947	0.946246	0.944993	0.943939	0.943051	0.942615	0.940987	0.940468	0.93912	0.938167	0.937222	0.936248	0.935472	0.934841	0.933471	0.932582	0.932141	0.930465	0.930246	0.928744	0.928177	0.927314	0.925969	0.925564	0.924588	0.924301	0.923806	0.922528	0.9223	0.921653	0.92097	0.920299	0.919323	0.919301	0.918688	0.917854	0.917929	0.917058	0.916711
0.957278	0.956662	0.955693	0.955212	0.954368	0.953705	0.952896	0.951835	0.951143	0.949982	0.949598	0.9485	0.947974	0.946459	0.945555	0.94474	0.944233	0.943134	0.942167	0.941304	0.939813	0.939281	0.937905	0.936672	0.935879	0.935178	0.933883	0.933563	0.932257	0.931597	0.930523	0.929684	0.929082	0.928153	0.927034	0.926234	0.925739	0.925279	0.924169	0.923965	0.923346	0.922454	0.922045	0.921311	0.920641	0.920071	0.919865	0.919731	0.918867	0.918371
0.958113	0.958092	0.957013	0.956143	0.955423	0.954874	0.954384	0.953547	0.952459	0.951713	0.950472	0.949935	0.949171	0.948106	0.947122	0.946113	0.945475	0.944324	0.943148	0.942272	0.94185	0.940544	0.939469	0.938529	0.937664	0.936494	0.93581	0.935242	0.933772	0.93321	0.932109	0.930785	0.930477	0.929458	0.929274	0.928453	0.926935	0.926712	0.925708	0.925161	0.924717	0.923933	0.923302	0.922823	0.922466	0.922088	0.921505	0.921237	0.920487	0.920764
0.959444	0.958767	0.958522	0.957777	0.956823	0.955978	0.955518	0.954461	0.953668	0.952651	0.951689	0.951421	0.950223	0.949741	0.948187	0.947579	0.946871	0.945707	0.945153	0.944078	0.943039	0.941911	0.941195	0.940215	0.93905	0.938336	0.937441	0.936932	0.935583	0.934826	0.933842	0.933065	0.932313	0.931117	0.930445	0.929486	0.928784	0.92793	0.927372	0.926559	0.925542	0.925695	0.92478	0.924337	0.924019	0.923312	0.922732	0.92288	0.921773	0.922191
0.960571	0.959844	0.958994	0.958505	0.957744	0.956702	0.956446	0.955615	0.954952	0.953944	0.95327	0.952503	0.951328	0.95131	0.949507	0.948738	0.947997	0.947472	0.946183	0.944967	0.94445	0.943092	0.942453	0.941577	0.941083	0.939795	0.939196	0.937929	0.937243	0.935856	0.935119	0.933862	0.933749	0.932563	0.931582	0.931348	0.930229	0.929793	0.928607	0.928295	0.927606	0.927168	0.92664	0.925513	0.925718	0.924571	0.924663	0.923824	0.923452	0.923192
0.961245	0.96106	0.960202	0.95921	0.958801	0.958307	0.957776	0.956436	0.955679	0.955206	0.954457	0.953684	0.953122	0.951824	0.951125	0.950562	0.949421	0.948867	0.947565	0.946789	0.945572	0.944545	0.944029	0.943493	0.942455	0.941352	0.940437	0.939039	0.938562	0.937833	0.936959	0.936198	0.935216	0.934091	0.933452	0.932475	0.931903	0.931039	0.930856	0.930057	0.929111	0.928439	0.927568	0.927278	0.92668	0.926211	0.926088	0.925551	0.925256	0.924657
0.962587	0.961846	0.960905	0.960464	0.959885	0.959383	0.958438	0.957811	0.956645	0.956397	0.955913	0.954675	0.95373	0.952738	0.952551	0.951496	0.950871	0.949624	0.948944	0.947573	0.946875	0.946252	0.945127	0.94483	0.943422	0.942663	0.941505	0.940537	0.940099	0.938993	0.938133	0.937117	0.937022	0.9357	0.934993	0.934333	0.933394	0.932484	0.932303	0.931323	0.930834	0.930258	0.92914	0.928503	0.92857	0.927695	0.926942	0.926928	0.926366	0.92574
0.963835	0.962753	0.962463	0.962143	0.960913	0.960204	0.959609	0.959226	0.957838	0.957205	0.956605	0.95602	0.95502	0.954417	0.953335	0.952521	0.952049	0.951351	0.950313	0.949231	0.948567	0.947665	0.946823	0.945383	0.944944	0.943805	0.943223	0.941924	0.941452	0.940104	0.93949	0.938477	0.938017	0.93698	0.935981	0.935323	0.934796	0.933838	0.933298	0.932553	0.931961	0.930891	0.930464	0.930329	0.929379	0.929118	0.928824	0.928226	0.927623	0.927249
0.964711	0.963657	0.963469	0.962772	0.962398	0.961401	0.96075	0.959845	0.959036	0.958734	0.957744	0.957319	0.956355	0.955665	0.954627	0.953762	0.953025	0.952214	0.951133	0.95036	0.949433	0.948363	0.947824	0.947285	0.94614	0.945116	0.944316	0.943795	0.942688	0.941932	0.940761	0.940066	0.938891	0.938529	0.937482	0.936916	0.936299	0.935692	0.934806	0.933681	0.933293	0.932823	0.932124	0.931052	0.931059	0.930707	0.930003	0.9296	0.928824	0.928559
0.965254	0.964624	0.963828	0.963561	0.96259	0.962487	0.961628	0.960567	0.960051	0.959574	0.958875	0.958264	0.957177	0.956879	0.955668	0.955	0.954031	0.953407	0.95211	0.951537	0.951275	0.949788	0.94885	0.948477	0.947267	0.946488	0.945398	0.94452	0.943639	0.942914	0.941875	0.94163	0.940329	0.940043	0.939041	0.93821	0.937207	0.93677	0.936267	0.935578	0.934374	0.934263	0.933657	0.932581	0.932791	0.931642	0.93179	0.930487	0.930657	0.93001
0.966462	0.965843	0.96468	0.964567	0.963858	0.963232	0.962299	0.961953	0.961523	0.960311	0.959887	0.959207	0.958306	0.957863	0.956851	0.955951	0.95532	0.954626	0.954328	0.952957	0.951981	0.951517	0.950214	0.949537	0.948406	0.948016	0.946929	0.946136	0.945324	0.944112	0.943516	0.94297	0.942013	0.941108	0.940409	0.939757	0.938859	0.937836	0.937329	0.936799	0.936031	0.935353	0.934701	0.934315	0.93327	0.933057	0.932603	0.931988	0.931856	0.931068
0.967065	0.966466	0.965906	0.965474	0.96452	0.964092	0.963705	0.962954	0.961983	0.961493	0.960846	0.960357	0.959364	0.958499	0.958073	0.95722	0.956728	0.955516	0.955048	0.954422	0.953097	0.952114	0.95161	0.950808	0.949809	0.94884	0.947919	0.947507	0.946446	0.946035	0.945137	0.943788	0.943502	0.942467	0.941804	0.940946	0.939969	0.939436	0.938726	0.938294	0.937535	0.93691	0.936195	0.93621	0.935101	0.93463	0.933413	0.933279	0.93321	0.932591
0.967788	0.967326	0.966933	0.966334	0.96562	0.965206	0.964819	0.963797	0.962965	0.962577	0.961983	0.961145	0.960773	0.95988	0.959068	0.958096	0.957374	0.956831	0.955812	0.95526	0.954176	0.953678	0.952713	0.951908	0.951087	0.950355	0.949045	0.948554	0.948009	0.947302	0.946318	0.945458	0.94426	0.943578	0.943024	0.942154	0.941323	0.940637	0.940167	0.939319	0.938554	0.938054	0.937224	0.937175	0.936711	0.935695	0.935209	0.934575	0.934193	0.933833
0.968342	0.968031	0.967869	0.966816	0.966389	0.965882	0.964929	0.964542	0.964073	0.963485	0.962885	0.961718	0.961227	0.960078	0.959952	0.959227	0.958769	0.957611	0.956683	0.956026	0.95497	0.954823	0.953923	0.952693	0.951909	0.951259	0.950439	0.949841	0.949343	0.948071	0.947194	0.946163	0.945799	0.944197	0.943584	0.943282	0.942613	0.942497	0.941612	0.9407	0.939975	0.939321	0.939068	0.938345	0.937636	0.937018	0.93662	0.935713	0.935382	0.935027
0.969564	0.968845	0.968245	0.968262	0.967178	0.966828	0.966178	0.965253	0.965169	0.964191	0.963743	0.963196	0.962401	0.961515	0.961232	0.960363	0.959445	0.958959	0.957822	0.957186	0.956011	0.955889	0.95472	0.95401	0.953066	0.952488	0.951348	0.950681	0.949965	0.949253	0.948389	0.947614	0.946633	0.946287	0.945443	0.944949	0.943747	0.943343	0.942317	0.942121	0.940856	0.940491	0.939722	0.93965	0.938911	0.937913	0.937743	0.937318	0.936614	0.936215
0.969753	0.969692	0.969075	0.968922	0.967676	0.967538	0.96696	0.96598	0.965666	0.965158	0.964665	0.96389	0.963213	0.962518	0.962133	0.96133	0.960944	0.959449	0.959021	0.958397	0.957546	0.956611	0.956155	0.955162	0.954491	0.953308	0.952468	0.95203	0.951315	0.950195	0.949608	0.948694	0.948421	0.947369	0.946585	0.94598	0.945184	0.944281	0.943516	0.943019	0.942318	0.942074	0.940737	0.940517	0.940023	0.939249	0.938566	0.938317	0.938236	0.937465
0.970259	0.970182	0.969805	0.968974	0.969034	0.968246	0.967434	0.96726	0.966589	0.965583	0.965448	0.96455	0.963963	0.963578	0.962846	0.961676	0.961142	0.961025	0.959841	0.959362	0.958462	0.957816	0.956582	0.956198	0.955783	0.954341	0.953927	0.952664	0.952292	0.951429	0.950843	0.949961	0.949322	0.948193	0.947777	0.946697	0.946103	0.945789	0.945146	0.944178	0.943228	0.942972	0.942172	0.941996	0.941226	0.941183	0.940263	0.939419	0.938881	0.93859
0.971335	0.971022	0.970283	0.970089	0.969232	0.968906	0.968289	0.968227	0.967065	0.966743	0.966171	0.965618	0.965003	0.964103	0.963714	0.963117	0.962225	0.961305	0.960909	0.960303	0.959358	0.958267	0.957834	0.957161	0.956343	0.955752	0.954474	0.954159	0.953516	0.952419	0.951643	0.95098	0.950408	0.949927	0.948859	0.948211	0.947283	0.946417	0.94595	0.945242	0.944548	0.944117	0.943547	0.942788	0.941951	0.941603	0.941006	0.940364	0.940266	0.939475
[truncated: 50 more columns]

## Sheet: Figure 5D
0.608252	0.609368	0.611311	0.613691	0.615148	0.617825	0.61975	0.622548	0.625113	0.628167	0.63139	0.634715	0.637971	0.641912	0.645359	0.649411	0.653542	0.658016	0.662519	0.667325	0.672114	0.677056	0.681602	0.686471	0.691763	0.697385	0.701899	0.707864	0.713068	0.718895	0.723978	0.729851	0.735257	0.740658	0.745876	0.751497	0.757851	0.762672	0.768114	0.773638	0.778695	0.784227	0.789783	0.794211	0.799461	0.804522	0.809342	0.814624	0.818637	0.823163
0.609371	0.61113	0.61239	0.614424	0.616466	0.618296	0.620901	0.622881	0.626041	0.629222	0.631925	0.634843	0.638937	0.642416	0.645915	0.650523	0.654215	0.657869	0.662776	0.667451	0.672155	0.676918	0.681665	0.686698	0.69167	0.697263	0.701877	0.707081	0.712613	0.717886	0.723212	0.728478	0.734376	0.74041	0.746198	0.751553	0.75662	0.761973	0.7678	0.772766	0.778731	0.783678	0.788846	0.793621	0.799318	0.803554	0.809064	0.813124	0.818034	0.823187
0.611115	0.612398	0.614123	0.615711	0.617895	0.619656	0.621899	0.625062	0.626768	0.629615	0.632305	0.635796	0.639424	0.642651	0.646999	0.650267	0.65393	0.658358	0.662803	0.667253	0.671763	0.676587	0.681761	0.686389	0.691956	0.697057	0.701499	0.706967	0.711698	0.717657	0.723362	0.729276	0.734682	0.739515	0.744791	0.750366	0.756187	0.761129	0.766612	0.772004	0.77735	0.782368	0.787885	0.792975	0.798525	0.803115	0.808222	0.812713	0.817738	0.822312
0.613569	0.614697	0.615621	0.617544	0.618346	0.620556	0.622716	0.625487	0.628378	0.63061	0.633609	0.636379	0.639916	0.643461	0.64686	0.651033	0.654363	0.658833	0.663089	0.66687	0.671863	0.676327	0.68166	0.686941	0.690852	0.696915	0.701932	0.706343	0.712192	0.716978	0.722961	0.727937	0.733796	0.739053	0.744584	0.749878	0.755623	0.761656	0.766257	0.771745	0.776833	0.782186	0.787095	0.79254	0.797665	0.802739	0.807106	0.812004	0.816869	0.821158
0.615387	0.616781	0.617697	0.618685	0.620588	0.622286	0.624037	0.626543	0.629157	0.631078	0.634501	0.637876	0.640626	0.644501	0.648139	0.651312	0.655436	0.659233	0.663682	0.668154	0.672986	0.676853	0.681812	0.686409	0.691444	0.696096	0.70203	0.706272	0.711856	0.716638	0.722367	0.727878	0.733343	0.737861	0.744072	0.750133	0.754792	0.760216	0.765522	0.770731	0.775853	0.781493	0.786727	0.791542	0.797133	0.801647	0.806826	0.811948	0.815805	0.820142
0.617904	0.619007	0.6201	0.620707	0.622365	0.623712	0.626042	0.627964	0.630381	0.63281	0.635989	0.638525	0.641657	0.645128	0.648586	0.651951	0.656001	0.659854	0.663977	0.668271	0.672873	0.677269	0.681473	0.686555	0.69114	0.696475	0.701538	0.706107	0.71131	0.716615	0.722244	0.727635	0.732956	0.737833	0.743449	0.748803	0.753792	0.75985	0.765385	0.769941	0.776366	0.780781	0.785905	0.791307	0.796453	0.800976	0.805852	0.810526	0.815565	0.819628
0.620402	0.620746	0.621717	0.623479	0.624441	0.626242	0.627232	0.629588	0.631461	0.634452	0.636882	0.639845	0.642987	0.64615	0.649491	0.653133	0.656879	0.660224	0.664336	0.669056	0.672965	0.677405	0.681765	0.686609	0.691665	0.696199	0.701214	0.706565	0.71068	0.716544	0.721887	0.726895	0.733083	0.737921	0.742611	0.748503	0.753388	0.75844	0.764469	0.769313	0.774599	0.780431	0.784799	0.790361	0.795625	0.800298	0.804884	0.810235	0.81475	0.819351
0.622484	0.623727	0.624596	0.625579	0.627068	0.628055	0.629557	0.631607	0.633545	0.636102	0.638546	0.641201	0.643847	0.647163	0.650424	0.653985	0.657245	0.660577	0.665439	0.669246	0.673911	0.677816	0.681673	0.687172	0.692026	0.696722	0.701701	0.70615	0.710987	0.717168	0.721768	0.726907	0.732225	0.737415	0.742742	0.748266	0.753574	0.75832	0.763762	0.769371	0.77422	0.779477	0.784775	0.789742	0.794826	0.799618	0.804841	0.809303	0.813947	0.818636
0.625637	0.626566	0.627741	0.627981	0.628748	0.630348	0.632219	0.63401	0.63561	0.637399	0.640428	0.642777	0.645597	0.648835	0.651384	0.654681	0.658654	0.662572	0.666071	0.669784	0.674216	0.678796	0.682905	0.687449	0.691937	0.696762	0.70142	0.706436	0.711788	0.716655	0.72109	0.726666	0.731956	0.737212	0.742464	0.747728	0.753301	0.758228	0.763491	0.768678	0.773533	0.779191	0.784032	0.788723	0.793922	0.798965	0.804022	0.808525	0.813339	0.81776
0.628762	0.628982	0.630272	0.630662	0.631949	0.632942	0.6344	0.63617	0.637748	0.639896	0.641899	0.643965	0.6471	0.64995	0.652795	0.656165	0.659791	0.662867	0.667587	0.670876	0.674689	0.678525	0.683672	0.688111	0.692186	0.697202	0.701994	0.706407	0.711675	0.716036	0.721256	0.727186	0.731701	0.736934	0.741669	0.747031	0.752883	0.757688	0.762897	0.768399	0.773139	0.778707	0.783054	0.788336	0.793332	0.798634	0.803315	0.807969	0.812363	0.817412
0.631943	0.632787	0.632964	0.633864	0.634586	0.635959	0.637137	0.638562	0.640017	0.64215	0.644406	0.646464	0.648318	0.651042	0.6545	0.65773	0.660941	0.664765	0.668181	0.671394	0.675265	0.679974	0.683939	0.688418	0.692773	0.698183	0.701961	0.706819	0.711783	0.71633	0.72139	0.726141	0.731162	0.73605	0.741727	0.746804	0.751952	0.757195	0.762285	0.767193	0.772731	0.777806	0.783094	0.787511	0.792797	0.797702	0.801967	0.807175	0.811333	0.816047
0.635676	0.63566	0.635872	0.637303	0.638009	0.638521	0.639628	0.641414	0.642735	0.644374	0.645877	0.648344	0.650861	0.653044	0.656634	0.658852	0.662472	0.66584	0.669394	0.672818	0.67733	0.680934	0.685086	0.689087	0.693681	0.697962	0.702666	0.707334	0.711757	0.717222	0.721489	0.726642	0.731222	0.736718	0.741405	0.746623	0.751982	0.756436	0.761934	0.767274	0.772341	0.777051	0.782369	0.786998	0.792069	0.796604	0.801147	0.80669	0.811156	0.815553
0.639081	0.639776	0.639953	0.640701	0.64087	0.641853	0.642618	0.644651	0.645902	0.64679	0.648546	0.650606	0.652578	0.655273	0.65752	0.660723	0.663509	0.667063	0.670475	0.674196	0.677988	0.682155	0.686187	0.690288	0.693892	0.699215	0.702525	0.708159	0.711871	0.717206	0.722108	0.72681	0.73191	0.736561	0.741747	0.746576	0.751436	0.756231	0.761743	0.766631	0.771619	0.777001	0.782093	0.78659	0.791259	0.795995	0.800624	0.805722	0.809938	0.814958
0.642704	0.643607	0.643463	0.643734	0.645103	0.645746	0.646646	0.646953	0.648509	0.650566	0.651526	0.653249	0.656192	0.657975	0.660188	0.663247	0.665431	0.668646	0.67202	0.675718	0.67992	0.682796	0.687399	0.69135	0.695359	0.699307	0.703474	0.707909	0.712935	0.717179	0.721207	0.726539	0.731777	0.735973	0.740961	0.746716	0.75166	0.756358	0.761529	0.766363	0.771318	0.776497	0.781468	0.786114	0.79124	0.795694	0.800127	0.805343	0.809971	0.814255
0.64627	0.646741	0.646835	0.647939	0.648462	0.648867	0.650186	0.650708	0.651649	0.653288	0.654982	0.656124	0.657976	0.660249	0.662673	0.665246	0.667429	0.670709	0.674073	0.677469	0.680982	0.684688	0.688994	0.692278	0.696122	0.70022	0.705034	0.708826	0.71331	0.717679	0.72279	0.727617	0.731678	0.736155	0.741391	0.746389	0.751323	0.756631	0.760952	0.765124	0.770882	0.77604	0.780602	0.785068	0.790157	0.794327	0.799822	0.804319	0.809094	0.813361
0.650126	0.650554	0.651164	0.651228	0.652178	0.652457	0.653362	0.654342	0.655359	0.656905	0.657454	0.659239	0.661414	0.662934	0.66521	0.667655	0.669776	0.673025	0.675819	0.678581	0.682036	0.686398	0.689173	0.692992	0.697256	0.701425	0.70608	0.709611	0.71421	0.718611	0.723695	0.728264	0.732013	0.736575	0.741827	0.746871	0.751049	0.755715	0.760952	0.765454	0.7702	0.7756	0.780881	0.785214	0.78992	0.794276	0.79909	0.803894	0.808343	0.812629
0.655332	0.654553	0.655022	0.655737	0.656332	0.656399	0.657675	0.657653	0.65878	0.660014	0.661019	0.66273	0.66404	0.666642	0.668365	0.670132	0.6728	0.674765	0.677096	0.680485	0.684241	0.688393	0.691299	0.695232	0.698771	0.702398	0.706679	0.709985	0.71493	0.719282	0.723587	0.727994	0.732294	0.737616	0.742149	0.747052	0.751215	0.755925	0.761205	0.765803	0.77024	0.775601	0.779813	0.78428	0.789502	0.793496	0.799094	0.803049	0.807695	0.812125
0.658893	0.658589	0.659534	0.659017	0.659981	0.660729	0.661285	0.661072	0.662755	0.663333	0.665014	0.666067	0.667012	0.669524	0.671279	0.673232	0.674834	0.677226	0.68024	0.682908	0.685677	0.690153	0.692471	0.696232	0.699789	0.70402	0.707263	0.712033	0.715359	0.719904	0.72407	0.728964	0.733033	0.737903	0.742537	0.746863	0.75169	0.756057	0.760452	0.765656	0.770791	0.774716	0.779772	0.784364	0.788839	0.793488	0.797867	0.802525	0.807501	0.811348
0.663486	0.663587	0.663835	0.663827	0.664482	0.664681	0.665168	0.666103	0.666913	0.667363	0.668358	0.668887	0.670815	0.672315	0.674195	0.676406	0.678452	0.680547	0.682493	0.684834	0.687952	0.691941	0.694468	0.697956	0.700912	0.705035	0.708797	0.71355	0.716614	0.721391	0.725401	0.729944	0.733574	0.737999	0.743015	0.747161	0.751202	0.755652	0.760287	0.765273	0.770065	0.774999	0.779016	0.784267	0.788703	0.792961	0.797433	0.801907	0.806875	0.810912
0.668217	0.667897	0.668677	0.668034	0.668691	0.668196	0.669248	0.669629	0.670646	0.67165	0.672196	0.673033	0.674619	0.676345	0.677901	0.678826	0.68099	0.68329	0.685035	0.687753	0.6896	0.693389	0.69613	0.699316	0.703417	0.706888	0.710664	0.71441	0.7178	0.722488	0.726843	0.730211	0.734853	0.739196	0.743507	0.747611	0.752651	0.756486	0.761144	0.766085	0.770124	0.774976	0.779264	0.783746	0.788315	0.792657	0.797232	0.801408	0.805893	0.811035
0.673433	0.672458	0.67283	0.67266	0.673544	0.673499	0.673839	0.673231	0.674921	0.674855	0.676179	0.676726	0.679386	0.679018	0.68115	0.682239	0.683671	0.686127	0.688392	0.69052	0.693217	0.695614	0.698408	0.701418	0.705284	0.708829	0.71284	0.716055	0.720217	0.723843	0.727317	0.731323	0.735402	0.740078	0.744028	0.748525	0.753039	0.75686	0.761769	0.765853	0.770356	0.774736	0.778991	0.783684	0.788116	0.79256	0.796656	0.800998	0.805713	0.810258
0.677899	0.677374	0.677456	0.677706	0.677815	0.677373	0.678572	0.678285	0.679058	0.679462	0.68074	0.680727	0.682745	0.683133	0.684769	0.686768	0.687669	0.689594	0.690883	0.693644	0.695927	0.698238	0.701553	0.7041	0.707387	0.710746	0.713494	0.717165	0.720395	0.724803	0.728177	0.73261	0.735846	0.740904	0.744566	0.748337	0.753035	0.757179	0.761591	0.765892	0.770284	0.775213	0.778991	0.783851	0.78826	0.792608	0.796836	0.800979	0.805796	0.809839
0.682886	0.682656	0.682546	0.682188	0.682415	0.68204	0.682632	0.682907	0.68316	0.683891	0.685144	0.685664	0.686331	0.687339	0.688437	0.689835	0.690901	0.692534	0.694407	0.696781	0.699085	0.700962	0.703471	0.706526	0.709617	0.712337	0.715915	0.71908	0.722745	0.726129	0.729643	0.734301	0.737426	0.741015	0.745522	0.749031	0.754029	0.758287	0.761478	0.766561	0.770295	0.775133	0.779157	0.783472	0.788075	0.79273	0.796653	0.801045	0.805119	0.809081
0.687909	0.687014	0.687409	0.687167	0.68694	0.68721	0.687502	0.687497	0.687554	0.688203	0.68899	0.68911	0.690788	0.691148	0.69289	0.693569	0.694845	0.69695	0.697733	0.699945	0.702095	0.704524	0.706203	0.708847	0.711395	0.714261	0.718074	0.72059	0.724233	0.727472	0.731002	0.734649	0.739231	0.742767	0.746686	0.750467	0.75483	0.758452	0.763296	0.767536	0.771018	0.775172	0.779703	0.783933	0.788039	0.792522	0.796543	0.80046	0.804926	0.808981
0.693163	0.6928	0.692206	0.692545	0.692496	0.691898	0.691988	0.693258	0.692618	0.693273	0.693307	0.694534	0.694698	0.695478	0.696685	0.697845	0.698509	0.70041	0.70152	0.703538	0.705464	0.707299	0.709104	0.71137	0.714172	0.717013	0.719671	0.723244	0.72684	0.729299	0.732758	0.73619	0.740702	0.743633	0.747314	0.751348	0.755524	0.759633	0.76385	0.767987	0.771606	0.775705	0.78003	0.78383	0.78797	0.792215	0.796617	0.800461	0.804432	0.808795
0.698526	0.697702	0.697568	0.697514	0.697233	0.697305	0.697003	0.696525	0.697586	0.697748	0.698053	0.698171	0.699081	0.699897	0.701046	0.701629	0.702645	0.704198	0.70535	0.706875	0.709092	0.710633	0.71243	0.714921	0.716513	0.719211	0.722441	0.724876	0.727865	0.731381	0.734285	0.738394	0.74155	0.74525	0.748711	0.752187	0.756538	0.760178	0.764113	0.768225	0.772181	0.775719	0.780582	0.784203	0.78878	0.792162	0.795902	0.800211	0.804255	0.808311
0.703134	0.703071	0.702952	0.702773	0.7025	0.70198	0.70201	0.701706	0.702526	0.702405	0.702353	0.703032	0.703805	0.704109	0.705078	0.706033	0.70675	0.70806	0.70886	0.710587	0.712599	0.713842	0.715754	0.717986	0.720537	0.722292	0.724946	0.727321	0.730822	0.733078	0.736277	0.739648	0.742689	0.746265	0.750143	0.753297	0.757123	0.761531	0.765013	0.768902	0.772868	0.776716	0.780451	0.785308	0.788261	0.792871	0.796881	0.800691	0.804063	0.808704
0.708388	0.708638	0.707775	0.708027	0.70694	0.70749	0.707099	0.706918	0.707189	0.707462	0.708045	0.707805	0.708011	0.708661	0.708932	0.710597	0.711001	0.712371	0.713438	0.714809	0.715767	0.71703	0.718877	0.721166	0.722992	0.725275	0.727804	0.729695	0.732627	0.735752	0.738525	0.741388	0.744567	0.748128	0.751943	0.755436	0.758051	0.762702	0.766458	0.769689	0.773402	0.77747	0.780892	0.785497	0.789007	0.792564	0.796952	0.801238	0.804639	0.808454
0.713841	0.71401	0.713377	0.713074	0.712939	0.711645	0.712173	0.712014	0.712504	0.712238	0.712184	0.712852	0.712661	0.71331	0.713456	0.714111	0.715348	0.71585	0.716853	0.718335	0.71969	0.720984	0.7231	0.724314	0.725916	0.727781	0.729995	0.732347	0.734962	0.737987	0.740637	0.743972	0.746767	0.749403	0.752947	0.756755	0.760164	0.763572	0.76678	0.770484	0.774372	0.778244	0.782046	0.785376	0.789392	0.793772	0.797021	0.800744	0.804878	0.808732
0.719945	0.71905	0.718762	0.718213	0.717714	0.717877	0.717524	0.717285	0.717313	0.717186	0.717065	0.717578	0.717746	0.718089	0.718037	0.719187	0.719327	0.720361	0.721627	0.72271	0.723384	0.724146	0.726215	0.728196	0.729646	0.731333	0.733578	0.735561	0.738159	0.740356	0.742291	0.745343	0.748245	0.752078	0.754551	0.757274	0.761663	0.764705	0.768246	0.771704	0.775531	0.779637	0.782512	0.787127	0.790372	0.793487	0.797414	0.800884	0.80489	0.808957
0.725478	0.724218	0.724336	0.723445	0.72294	0.722685	0.722602	0.722657	0.721647	0.722352	0.721736	0.722402	0.722177	0.722405	0.722621	0.72275	0.723752	0.724514	0.725543	0.725868	0.727457	0.728677	0.729711	0.731232	0.73262	0.734645	0.73664	0.738323	0.740245	0.74305	0.745227	0.747582	0.750483	0.753692	0.756057	0.75961	0.762667	0.766315	0.769492	0.772808	0.776128	0.780078	0.784037	0.786967	0.790838	0.794432	0.79831	0.801055	0.805193	0.80892
0.731254	0.730116	0.729714	0.728468	0.728665	0.728109	0.727242	0.72753	0.727502	0.727639	0.726686	0.726666	0.726972	0.726885	0.727793	0.727966	0.728493	0.728535	0.729364	0.730943	0.731447	0.732303	0.733245	0.735264	0.736481	0.737474	0.739707	0.741672	0.743597	0.746256	0.747099	0.750398	0.752441	0.755549	0.758774	0.761618	0.764403	0.768148	0.770678	0.774746	0.77772	0.780586	0.784775	0.787413	0.791045	0.794912	0.797996	0.802221	0.805701	0.809472
0.736351	0.735317	0.735045	0.734947	0.734262	0.733714	0.733549	0.732443	0.732464	0.732324	0.732131	0.732558	0.731951	0.732075	0.732138	0.733229	0.732973	0.733955	0.7339	0.735426	0.735472	0.736379	0.737954	0.738638	0.740155	0.74104	0.743435	0.744598	0.746571	0.748539	0.750742	0.752957	0.754746	0.757485	0.760457	0.763202	0.766282	0.769546	0.772197	0.775546	0.779067	0.782207	0.785435	0.788582	0.792254	0.795876	0.798753	0.802787	0.806048	0.809693
0.741589	0.741001	0.740502	0.740097	0.739022	0.738643	0.738213	0.737717	0.73806	0.737401	0.737792	0.737098	0.736829	0.736869	0.737173	0.737211	0.737359	0.737644	0.738251	0.738777	0.739749	0.740375	0.741676	0.742039	0.743926	0.745236	0.74659	0.748261	0.750059	0.75183	0.753655	0.75605	0.757479	0.759853	0.762178	0.765329	0.767899	0.771428	0.774154	0.776761	0.780454	0.782968	0.786024	0.789657	0.79325	0.796258	0.799712	0.803268	0.806643	0.809815
0.747367	0.746853	0.74594	0.745531	0.745055	0.744245	0.743317	0.743526	0.742896	0.74277	0.742235	0.741791	0.742104	0.742012	0.742455	0.742169	0.742203	0.742636	0.74224	0.743007	0.743813	0.745277	0.745512	0.746681	0.747672	0.748586	0.750155	0.751996	0.753155	0.754569	0.756612	0.757742	0.760519	0.762391	0.765194	0.76752	0.770368	0.773285	0.775444	0.778508	0.781885	0.784146	0.788063	0.79069	0.794407	0.797504	0.800752	0.803823	0.807027	0.810331
0.752406	0.752045	0.751676	0.750193	0.750205	0.749034	0.748991	0.747746	0.747758	0.747397	0.747015	0.747377	0.746717	0.746721	0.747427	0.746631	0.746688	0.746961	0.747707	0.747636	0.748023	0.748929	0.749642	0.750386	0.751512	0.752916	0.753947	0.755094	0.756605	0.757752	0.759557	0.761558	0.762896	0.765168	0.767357	0.770132	0.772653	0.774569	0.777869	0.780189	0.782895	0.786146	0.788827	0.792086	0.795137	0.798168	0.801378	0.80447	0.807728	0.811171
0.758002	0.757324	0.757198	0.756062	0.755152	0.754729	0.75435	0.75331	0.753501	0.75327	0.75252	0.751961	0.75215	0.751594	0.751282	0.751459	0.751639	0.75203	0.752413	0.752193	0.752813	0.753014	0.754378	0.754663	0.755552	0.756421	0.757436	0.758347	0.759383	0.76147	0.763064	0.764427	0.766071	0.76836	0.769596	0.771683	0.774471	0.776694	0.780249	0.782467	0.78524	0.787999	0.79047	0.79313	0.796828	0.799105	0.802341	0.80542	0.808417	0.811466
0.763881	0.762786	0.762677	0.760955	0.761365	0.760326	0.759384	0.758903	0.758576	0.75818	0.757517	0.757683	0.757184	0.757582	0.756827	0.756236	0.756285	0.75678	0.756387	0.756936	0.756558	0.75737	0.758193	0.759279	0.759143	0.759994	0.761055	0.762369	0.763428	0.765073	0.765892	0.766644	0.769204	0.770746	0.77226	0.774717	0.776704	0.778683	0.781908	0.784163	0.786525	0.789272	0.791505	0.794858	0.797322	0.800219	0.803667	0.806076	0.809831	0.81225
0.769315	0.76786	0.767603	0.767135	0.765991	0.765648	0.764809	0.764243	0.763712	0.762972	0.762721	0.762122	0.761878	0.761394	0.761116	0.76151	0.760955	0.761359	0.761745	0.760699	0.76172	0.761531	0.762436	0.762797	0.763975	0.764113	0.764743	0.766193	0.766744	0.768492	0.76951	0.771113	0.772368	0.77433	0.775182	0.777244	0.778953	0.781374	0.783554	0.785885	0.788044	0.790649	0.793088	0.79615	0.799114	0.801595	0.804464	0.807465	0.810158	0.813189
0.77393	0.773663	0.773095	0.771996	0.7707	0.771103	0.770174	0.769718	0.768815	0.768394	0.767153	0.767154	0.766756	0.765713	0.765908	0.765414	0.765238	0.765655	0.76563	0.765303	0.76591	0.76641	0.766771	0.766784	0.767341	0.768183	0.76908	0.769555	0.769831	0.770747	0.773149	0.774056	0.775216	0.777154	0.77888	0.780478	0.781812	0.783658	0.786153	0.788355	0.790192	0.792555	0.795227	0.798014	0.799974	0.802964	0.805717	0.808754	0.811471	0.814265
0.779577	0.778185	0.777393	0.777313	0.776402	0.775787	0.775286	0.774006	0.773829	0.773464	0.772563	0.772262	0.771616	0.771313	0.770655	0.7707	0.770104	0.770264	0.769569	0.770709	0.770561	0.770967	0.770416	0.770983	0.771563	0.77192	0.772454	0.772816	0.774123	0.775032	0.776893	0.777227	0.77885	0.780588	0.781363	0.783387	0.784522	0.786181	0.788269	0.790361	0.792721	0.794566	0.79681	0.7996	0.802052	0.804034	0.806915	0.809649	0.81228	0.814773
0.784792	0.783623	0.782707	0.782542	0.781666	0.780687	0.780275	0.779475	0.779092	0.778357	0.777622	0.777028	0.776214	0.775912	0.776011	0.775536	0.77505	0.774864	0.77451	0.774702	0.774622	0.774809	0.774739	0.775313	0.775675	0.775838	0.776387	0.776808	0.778191	0.779068	0.77958	0.780405	0.781716	0.783192	0.784255	0.78545	0.787244	0.788881	0.790733	0.792421	0.794503	0.79666	0.799496	0.801176	0.803462	0.806357	0.808276	0.811041	0.813885	0.81616
0.789386	0.788478	0.787889	0.786823	0.786676	0.785775	0.784606	0.78437	0.783511	0.783327	0.782949	0.781847	0.781225	0.780557	0.781042	0.779974	0.779785	0.779608	0.779085	0.778817	0.779418	0.778919	0.779344	0.779164	0.779772	0.779765	0.780139	0.781156	0.781743	0.782592	0.783297	0.784255	0.785355	0.786117	0.787085	0.7889	0.790639	0.791438	0.793739	0.794874	0.796784	0.799083	0.800822	0.802824	0.805476	0.807579	0.810172	0.812466	0.814816	0.817657
0.794539	0.79368	0.793664	0.79194	0.791363	0.791399	0.790006	0.789852	0.788903	0.788228	0.787303	0.786299	0.785872	0.785413	0.785182	0.784615	0.784636	0.78394	0.783994	0.783484	0.783337	0.783387	0.783375	0.783419	0.783784	0.783879	0.78419	0.784656	0.784639	0.78579	0.786526	0.787187	0.788534	0.789496	0.790825	0.792009	0.79271	0.794146	0.796049	0.797296	0.79939	0.801694	0.803094	0.804792	0.807053	0.809534	0.811314	0.813766	0.816258	0.818517
0.799479	0.79857	0.797523	0.797768	0.796583	0.795995	0.795557	0.794164	0.793836	0.79301	0.792386	0.79142	0.790444	0.790511	0.789687	0.789524	0.789094	0.788009	0.787844	0.7883	0.78779	0.787402	0.787321	0.787525	0.787654	0.787871	0.788198	0.788615	0.788668	0.789052	0.790182	0.790876	0.791872	0.792651	0.793558	0.795121	0.796107	0.797136	0.798464	0.80044	0.801567	0.803693	0.805191	0.807019	0.808867	0.810966	0.813233	0.815107	0.818004	0.819474
0.80381	0.803588	0.802702	0.802036	0.801088	0.800414	0.799767	0.799038	0.798328	0.797553	0.797524	0.796198	0.795362	0.795254	0.794892	0.794513	0.793425	0.792988	0.79305	0.791947	0.791866	0.791995	0.791566	0.791899	0.791067	0.792017	0.791859	0.792111	0.7924	0.793031	0.793689	0.794706	0.794738	0.795989	0.796318	0.797593	0.799044	0.799934	0.801173	0.8032	0.80441	0.805666	0.807189	0.809448	0.811072	0.81287	0.814958	0.816911	0.819297	0.821387
0.808571	0.807892	0.807317	0.806425	0.806109	0.804874	0.80498	0.803991	0.803579	0.8023	0.80163	0.800978	0.799902	0.799393	0.798611	0.798706	0.797724	0.79726	0.796826	0.797082	0.796159	0.796477	0.796166	0.795634	0.796077	0.795576	0.795723	0.796197	0.796633	0.79691	0.797716	0.798189	0.798488	0.79947	0.799954	0.801043	0.80194	0.80292	0.804233	0.805553	0.806785	0.808281	0.809756	0.811232	0.812817	0.814798	0.816355	0.819032	0.820335	0.822741
0.813323	0.812742	0.811798	0.811183	0.811021	0.809977	0.808851	0.80806	0.807743	0.807215	0.806214	0.805702	0.804854	0.804394	0.803499	0.803069	0.802615	0.802069	0.80147	0.801073	0.799985	0.799963	0.800308	0.799972	0.799736	0.799545	0.799634	0.800371	0.799963	0.800332	0.800359	0.801597	0.801406	0.802462	0.803273	0.803963	0.804904	0.805604	0.806902	0.808127	0.808982	0.810271	0.812511	0.813647	0.814866	0.816665	0.81892	0.820215	0.821983	0.824423
0.81827	0.817001	0.816405	0.816033	0.815112	0.814191	0.814141	0.81283	0.812212	0.811285	0.810861	0.810069	0.809406	0.807908	0.808237	0.807564	0.806609	0.806242	0.805756	0.805133	0.804089	0.804447	0.803624	0.803811	0.803827	0.803828	0.803299	0.803487	0.803752	0.804099	0.804061	0.80465	0.805192	0.8058	0.806188	0.806897	0.808205	0.808783	0.80958	0.810502	0.812036	0.812874	0.814605	0.81563	0.817223	0.819056	0.820295	0.822003	0.82369	0.825949
0.822	0.821255	0.820773	0.819854	0.819003	0.81853	0.818426	0.817253	0.816731	0.815696	0.815102	0.814472	0.813735	0.812918	0.812241	0.811434	0.811312	0.810447	0.809927	0.809384	0.808509	0.808398	0.80842	0.808164	0.807733	0.807369	0.80761	0.807438	0.807477	0.807841	0.807884	0.808591	0.808215	0.809309	0.809376	0.81028	0.810461	0.811747	0.812452	0.813778	0.814676	0.815066	0.817054	0.818479	0.819203	0.821151	0.822195	0.824234	0.825664	0.827771
0.826813	0.826141	0.825052	0.824581	0.82342	0.823243	0.821859	0.821549	0.820826	0.820112	0.819795	0.818715	0.818043	0.817307	0.816315	0.815742	0.814849	0.815002	0.813744	0.813789	0.813392	0.812683	0.811908	0.811652	0.810968	0.810885	0.810962	0.810705	0.810886	0.810841	0.811635	0.811656	0.811932	0.812434	0.812772	0.813183	0.814098	0.814413	0.815138	0.816196	0.817011	0.81776	0.819033	0.820714	0.822112	0.823486	0.824362	0.826042	0.827094	0.829539
0.830695	0.830078	0.829347	0.828752	0.828039	0.827504	0.826392	0.825686	0.824985	0.824503	0.823677	0.822823	0.822241	0.821403	0.820476	0.81981	0.819056	0.818802	0.818524	0.817278	0.816832	0.816168	0.816313	0.816267	0.815276	0.815398	0.814919	0.814534	0.815034	0.814533	0.815003	0.814999	0.814828	0.815471	0.815949	0.816523	0.816899	0.817437	0.818479	0.819145	0.819982	0.820928	0.821705	0.82292	0.82386	0.825281	0.826403	0.827869	0.829653	0.831351
0.834477	0.833957	0.833362	0.833132	0.831895	0.831939	0.831111	0.830039	0.829785	0.828172	0.827545	0.826867	0.826064	0.825354	0.825202	0.823741	0.823479	0.822659	0.822002	0.821611	0.821335	0.820166	0.819956	0.819519	0.819223	0.818831	0.818448	0.818118	0.818251	0.818119	0.817756	0.818185	0.818681	0.81881	0.819279	0.819533	0.819823	0.820307	0.821193	0.821774	0.822505	0.823359	0.824845	0.825884	0.82632	0.82727	0.82859	0.829822	0.831517	0.832717
0.838791	0.837821	0.838098	0.836355	0.836522	0.835097	0.834874	0.834153	0.833158	0.832414	0.831636	0.830938	0.830277	0.829384	0.828707	0.828537	0.827599	0.8269	0.826217	0.82536	0.824821	0.824137	0.823857	0.823699	0.822728	0.822022	0.822284	0.822002	0.821935	0.821652	0.821222	0.821787	0.821463	0.822048	0.822196	0.821753	0.822754	0.823536	0.823643	0.824657	0.825475	0.825916	0.826383	0.828016	0.828821	0.830227	0.830872	0.832146	0.833429	0.834527
0.842588	0.841553	0.841545	0.840567	0.839461	0.838759	0.838347	0.838286	0.837643	0.8361	0.835685	0.835141	0.833914	0.833439	0.832888	0.831452	0.831404	0.830675	0.829985	0.829436	0.828704	0.827727	0.827275	0.82711	0.827133	0.825696	0.825859	0.82534	0.82512	0.825255	0.825038	0.825248	0.825094	0.825288	0.825261	0.825532	0.825901	0.826486	0.826543	0.827343	0.827889	0.828602	0.829449	0.830382	0.830847	0.832571	0.833087	0.834391	0.835163	0.836291
0.845906	0.845727	0.845239	0.844403	0.843666	0.842887	0.842508	0.841811	0.84123	0.840879	0.839268	0.838825	0.838001	0.837894	0.836399	0.835576	0.834541	0.834583	0.833178	0.833062	0.832274	0.831721	0.830951	0.830844	0.830198	0.829984	0.829266	0.828738	0.828905	0.828446	0.828652	0.828133	0.828499	0.828093	0.828189	0.82838	0.82896	0.829363	0.829283	0.830361	0.830836	0.831323	0.831768	0.832548	0.833488	0.834695	0.835495	0.836425	0.837618	0.838759
0.84957	0.849495	0.848587	0.847846	0.847727	0.847213	0.845791	0.845358	0.844651	0.844071	0.842996	0.842308	0.842348	0.840878	0.840878	0.839314	0.838863	0.837964	0.837393	0.836419	0.836095	0.835438	0.834338	0.833932	0.833745	0.833147	0.832557	0.83292	0.831716	0.831891	0.831726	0.831318	0.831202	0.831274	0.831087	0.831474	0.831864	0.83196	0.832547	0.832873	0.833403	0.834149	0.834347	0.835303	0.835822	0.836638	0.837847	0.838461	0.839841	0.840456
0.852918	0.852814	0.851871	0.851726	0.850821	0.850123	0.849611	0.848766	0.848216	0.847533	0.846665	0.846166	0.845306	0.844277	0.844125	0.843443	0.842186	0.841748	0.840645	0.840421	0.839921	0.838917	0.838118	0.837742	0.837301	0.836543	0.836366	0.835432	0.835163	0.835089	0.834876	0.834533	0.834336	0.834535	0.834316	0.834461	0.834758	0.834822	0.834954	0.835559	0.835943	0.836019	0.836742	0.837328	0.838049	0.838794	0.839707	0.840548	0.841686	0.842745
0.856674	0.85541	0.854833	0.854564	0.854108	0.853609	0.852881	0.852349	0.851779	0.851172	0.849956	0.848782	0.84884	0.84816	0.847719	0.846348	0.846121	0.845023	0.844328	0.843912	0.843231	0.842467	0.841944	0.841141	0.840392	0.840051	0.839187	0.839028	0.838701	0.83834	0.838046	0.837497	0.837612	0.837086	0.837321	0.837541	0.837652	0.837624	0.837398	0.838262	0.838362	0.839063	0.839484	0.840086	0.840771	0.841406	0.841819	0.842903	0.843655	0.844402
0.859914	0.859366	0.858829	0.858475	0.857562	0.857249	0.856433	0.855245	0.855072	0.854477	0.854193	0.853013	0.851911	0.851552	0.851146	0.85006	0.849286	0.848185	0.847618	0.847155	0.846613	0.845723	0.844877	0.844071	0.843926	0.843048	0.842595	0.842129	0.841939	0.841636	0.841153	0.840867	0.840608	0.840533	0.839969	0.84036	0.840126	0.840711	0.840858	0.840874	0.841315	0.841778	0.841836	0.842706	0.842683	0.843478	0.843835	0.844961	0.845597	0.846772
0.863063	0.862698	0.861859	0.861419	0.860818	0.860339	0.859715	0.859118	0.858615	0.858142	0.85713	0.856387	0.85609	0.85473	0.854388	0.853558	0.852274	0.851787	0.851439	0.850811	0.849404	0.849213	0.848546	0.847776	0.847311	0.847021	0.84599	0.84581	0.844989	0.844695	0.843897	0.844099	0.843628	0.843059	0.843065	0.842617	0.843137	0.842839	0.843515	0.843817	0.843947	0.844154	0.844105	0.844723	0.845391	0.846251	0.846451	0.847302	0.847532	0.848775
0.865766	0.865345	0.865097	0.864505	0.863914	0.86332	0.862602	0.862506	0.861604	0.860816	0.86031	0.859607	0.859013	0.85768	0.857774	0.857116	0.85597	0.855216	0.855148	0.85364	0.85335	0.852655	0.851548	0.850771	0.850487	0.849339	0.848994	0.848413	0.848267	0.847413	0.846967	0.846424	0.846388	0.846249	0.845899	0.846273	0.845832	0.846069	0.845696	0.846214	0.846311	0.846591	0.846612	0.847101	0.847814	0.84838	0.848676	0.849256	0.850284	0.850558
0.868849	0.868495	0.868213	0.867219	0.867133	0.866889	0.865849	0.865271	0.864913	0.864114	0.863588	0.862384	0.862163	0.861102	0.86085	0.859795	0.859479	0.858347	0.8574	0.85684	0.856011	0.855466	0.85497	0.853941	0.853147	0.852634	0.851718	0.851672	0.850936	0.850333	0.850441	0.850044	0.849164	0.849131	0.848753	0.848646	0.848653	0.84864	0.848693	0.848794	0.848706	0.84929	0.849	0.849554	0.85011	0.850585	0.850841	0.851619	0.851823	0.852771
0.871773	0.871304	0.870762	0.870762	0.869904	0.869099	0.868937	0.868037	0.868125	0.866965	0.866079	0.866487	0.865161	0.864069	0.863759	0.862733	0.862568	0.861771	0.860417	0.860321	0.859309	0.858287	0.858057	0.857214	0.856245	0.855883	0.85532	0.854354	0.854219	0.853193	0.853289	0.852668	0.852546	0.851825	0.851594	0.851263	0.851279	0.851263	0.85131	0.851496	0.851604	0.851836	0.851497	0.851746	0.852327	0.852454	0.85315	0.85364	0.854531	0.854618
0.874541	0.874238	0.873469	0.873315	0.872958	0.871999	0.871454	0.871311	0.870632	0.869847	0.869502	0.869018	0.867724	0.867397	0.866748	0.86605	0.865289	0.864574	0.863471	0.862822	0.862663	0.861819	0.860842	0.85995	0.85906	0.858924	0.857959	0.857734	0.857345	0.856347	0.855959	0.855724	0.854487	0.854728	0.854609	0.854058	0.854179	0.854042	0.853639	0.853867	0.853853	0.853715	0.85416	0.853918	0.85449	0.854776	0.854805	0.855597	0.855885	0.856669
0.877571	0.876827	0.876158	0.875957	0.875443	0.874799	0.873996	0.87392	0.873111	0.872657	0.872234	0.871474	0.870901	0.869805	0.869785	0.86852	0.868185	0.867119	0.866978	0.865531	0.865121	0.863976	0.86411	0.863127	0.862246	0.861626	0.860633	0.861034	0.859851	0.85903	0.858962	0.857947	0.857727	0.857519	0.857396	0.856463	0.856617	0.856142	0.856324	0.856477	0.856208	0.856529	0.856539	0.856424	0.856892	0.856983	0.857299	0.857553	0.858426	0.858973
0.880098	0.879313	0.879085	0.878514	0.878297	0.877556	0.877368	0.876382	0.875965	0.875162	0.875013	0.873943	0.873971	0.873018	0.872344	0.871791	0.870836	0.870519	0.869882	0.86855	0.868173	0.867551	0.866503	0.865924	0.865063	0.864419	0.863946	0.863049	0.86262	0.862154	0.860935	0.860753	0.860827	0.859791	0.859261	0.859448	0.858976	0.858744	0.858924	0.858645	0.858632	0.858619	0.858619	0.859023	0.858739	0.859082	0.859497	0.859973	0.860386	0.861089
0.882048	0.881758	0.881128	0.881251	0.880472	0.879853	0.879501	0.879405	0.878844	0.878249	0.87756	0.876785	0.875675	0.875844	0.874861	0.874323	0.873466	0.872575	0.87258	0.871348	0.871014	0.869869	0.869624	0.868622	0.867947	0.867231	0.866289	0.865812	0.865591	0.864419	0.864245	0.863328	0.863002	0.862728	0.862097	0.861879	0.861455	0.861541	0.86112	0.860834	0.861122	0.861018	0.861047	0.861025	0.861222	0.861541	0.861608	0.861923	0.862377	0.862742
0.884381	0.88416	0.883749	0.883391	0.882665	0.882406	0.882066	0.881589	0.88121	0.880265	0.879702	0.879577	0.878746	0.878069	0.877715	0.876738	0.876099	0.875537	0.874874	0.874355	0.873604	0.872563	0.872092	0.871576	0.870939	0.869896	0.869479	0.869028	0.868026	0.867191	0.867131	0.866193	0.865831	0.865314	0.865243	0.864363	0.864272	0.864002	0.863778	0.863461	0.863504	0.863415	0.863403	0.863129	0.86324	0.863491	0.863831	0.864013	0.864461	0.864803
0.886961	0.886624	0.886144	0.885974	0.885395	0.88466	0.884314	0.884163	0.883634	0.882933	0.882212	0.881766	0.881172	0.88069	0.88062	0.879356	0.878655	0.878334	0.877506	0.876946	0.876351	0.874951	0.874591	0.874037	0.873144	0.872659	0.871943	0.871435	0.870627	0.869723	0.869463	0.868872	0.868342	0.867847	0.867124	0.866923	0.866269	0.866215	0.865798	0.865596	0.865737	0.865662	0.865525	0.865697	0.865632	0.86562	0.865916	0.865807	0.866083	0.866988
0.889199	0.88885	0.88847	0.888122	0.887983	0.887392	0.886756	0.88578	0.886147	0.885411	0.885126	0.884243	0.88404	0.883318	0.88251	0.882105	0.881447	0.880512	0.879926	0.878917	0.878296	0.877879	0.87719	0.876637	0.875421	0.87514	0.874571	0.873569	0.873225	0.872607	0.871935	0.871175	0.87111	0.870361	0.869785	0.86916	0.869238	0.868976	0.867894	0.867954	0.867947	0.867692	0.867586	0.867871	0.867868	0.867769	0.867849	0.868114	0.868	0.868275
0.890875	0.890698	0.890252	0.890457	0.890091	0.889442	0.889493	0.888482	0.888076	0.887371	0.887266	0.886887	0.885998	0.885294	0.884898	0.884209	0.883862	0.883183	0.88256	0.881763	0.881256	0.880441	0.879372	0.878636	0.878168	0.8771	0.877144	0.876109	0.875416	0.874601	0.874498	0.873946	0.87309	0.872631	0.872335	0.871804	0.871395	0.870897	0.870679	0.870264	0.870194	0.870158	0.86974	0.869645	0.869601	0.869532	0.869781	0.869959	0.869884	0.870331
0.893449	0.892972	0.892768	0.892428	0.89171	0.89156	0.891481	0.890976	0.890644	0.889978	0.889399	0.889082	0.888056	0.887729	0.887462	0.886779	0.886057	0.88494	0.885023	0.88444	0.883404	0.882838	0.881909	0.881343	0.880496	0.880005	0.879527	0.878444	0.877947	0.877386	0.876668	0.875728	0.875197	0.875362	0.874657	0.873874	0.873543	0.873496	0.872859	0.87261	0.872414	0.872115	0.872078	0.871638	0.871916	0.87171	0.871942	0.87162	0.872351	0.872121
0.895397	0.894983	0.895082	0.894162	0.894199	0.893479	0.893131	0.893219	0.892319	0.891863	0.891621	0.890816	0.890757	0.889918	0.88977	0.888888	0.888314	0.887791	0.886987	0.88644	0.885629	0.885399	0.884464	0.883714	0.883562	0.882438	0.881676	0.880966	0.880197	0.879768	0.879277	0.878425	0.877779	0.877194	0.876306	0.876051	0.87575	0.875548	0.874882	0.874541	0.874182	0.874409	0.873754	0.874038	0.873798	0.873749	0.873657	0.873748	0.874132	0.874072
0.897433	0.89674	0.896776	0.896249	0.896062	0.895908	0.89557	0.894776	0.894747	0.893817	0.893701	0.893241	0.892559	0.892261	0.891412	0.890934	0.890445	0.889734	0.889381	0.888708	0.88804	0.887225	0.886709	0.885921	0.885185	0.884692	0.883802	0.883361	0.882138	0.881889	0.881487	0.880164	0.880031	0.879631	0.878877	0.878237	0.877625	0.877652	0.877366	0.876789	0.87663	0.876474	0.876067	0.875808	0.875843	0.875709	0.87585	0.875743	0.876097	0.875713
0.898736	0.89849	0.898653	0.898071	0.897839	0.897898	0.897341	0.896931	0.896415	0.896302	0.895717	0.895272	0.894875	0.894341	0.893879	0.893191	0.892658	0.892034	0.89142	0.891039	0.890128	0.889367	0.888648	0.887653	0.887488	0.886733	0.886021	0.885698	0.884847	0.883888	0.883334	0.882702	0.882602	0.881817	0.881201	0.880784	0.880121	0.879649	0.879182	0.879223	0.878421	0.878358	0.878253	0.877624	0.877884	0.877741	0.877734	0.877601	0.877838	0.877739
0.900521	0.900651	0.900307	0.900263	0.899864	0.899446	0.89906	0.898846	0.898476	0.897956	0.897643	0.897309	0.897123	0.896295	0.895586	0.894953	0.894766	0.89416	0.89351	0.893291	0.8927	0.891542	0.890736	0.890021	0.889384	0.88906	0.888324	0.887679	0.887035	0.886678	0.88584	0.884736	0.884258	0.883732	0.883215	0.882829	0.882006	0.881739	0.881701	0.881008	0.880866	0.880258	0.879722	0.87992	0.879743	0.879338	0.879618	0.879706	0.879838	0.878958
0.902881	0.902424	0.901893	0.901793	0.901434	0.901051	0.900682	0.900733	0.900368	0.900061	0.899585	0.898909	0.898698	0.898223	0.897493	0.897216	0.896578	0.895994	0.895289	0.894836	0.894546	0.893553	0.893303	0.892225	0.891568	0.890771	0.889851	0.88943	0.888767	0.888436	0.887751	0.886614	0.886481	0.886162	0.885205	0.884777	0.88408	0.884057	0.883443	0.883265	0.8824	0.882278	0.882098	0.881592	0.8811	0.881234	0.881174	0.88125	0.881318	0.881387
0.903834	0.904122	0.903618	0.903644	0.90339	0.902777	0.902656	0.9021	0.902018	0.901681	0.901195	0.900845	0.900562	0.899704	0.899701	0.898834	0.898141	0.897369	0.89742	0.896961	0.896189	0.895418	0.895174	0.894399	0.893523	0.893074	0.8922	0.891878	0.890805	0.890156	0.889505	0.889003	0.88852	0.887751	0.887351	0.886899	0.886075	0.885883	0.885223	0.885242	0.884445	0.884199	0.883861	0.883688	0.883489	0.882847	0.883279	0.88312	0.883034	0.883401
0.905684	0.905559	0.905487	0.905331	0.905181	0.904319	0.904352	0.904071	0.903893	0.903204	0.90306	0.902399	0.902206	0.901763	0.901026	0.901009	0.900361	0.899903	0.898903	0.898776	0.897966	0.897306	0.897131	0.896275	0.895558	0.89464	0.894274	0.893709	0.892766	0.89238	0.89179	0.890934	0.890542	0.889772	0.889242	0.888601	0.888543	0.887907	0.887432	0.886568	0.886559	0.885934	0.885982	0.885475	0.885254	0.885055	0.885038	0.884904	0.884828	0.884667
0.907566	0.907089	0.907161	0.906785	0.906711	0.906295	0.906065	0.905515	0.905572	0.905111	0.90492	0.90389	0.903868	0.903194	0.903259	0.902135	0.902162	0.901553	0.900762	0.900454	0.899976	0.899248	0.898967	0.898343	0.897433	0.896707	0.896019	0.895218	0.895313	0.894321	0.893568	0.893091	0.892572	0.891634	0.891545	0.890425	0.890498	0.889526	0.889251	0.888485	0.888313	0.887964	0.887755	0.887452	0.88687	0.886938	0.886692	0.886657	0.886288	0.886358
0.908784	0.908609	0.908538	0.908391	0.907925	0.907196	0.907248	0.907211	0.907088	0.906556	0.906289	0.905874	0.905339	0.905079	0.904878	0.904085	0.903964	0.903559	0.902816	0.902039	0.901565	0.90144	0.900554	0.899834	0.899363	0.898623	0.898158	0.897303	0.896807	0.896232	0.895407	0.894943	0.89405	0.893727	0.893254	0.892339	0.891836	0.891771	0.891018	0.890856	0.890191	0.889691	0.889813	0.888879	0.888795	0.888277	0.888253	0.888218	0.888312	0.888325
0.910298	0.910072	0.909994	0.909922	0.90971	0.909522	0.908948	0.908908	0.908439	0.907809	0.907993	0.907274	0.907184	0.906659	0.906202	0.905961	0.905183	0.905086	0.904245	0.903613	0.903135	0.902805	0.902406	0.901515	0.900942	0.900247	0.899846	0.899379	0.898804	0.897684	0.897576	0.896883	0.89605	0.895682	0.894951	0.894279	0.893808	0.893161	0.892737	0.892398	0.89215	0.891652	0.891066	0.891098	0.890747	0.89008	0.890197	0.890067	0.889771	0.889893
0.911655	0.911628	0.91126	0.91109	0.910803	0.91055	0.910692	0.910167	0.91004	0.909872	0.909226	0.909075	0.908858	0.908058	0.907779	0.907397	0.906896	0.906498	0.906469	0.905514	0.904949	0.904656	0.904335	0.903283	0.902701	0.902437	0.901542	0.900759	0.900274	0.899527	0.899262	0.898679	0.898156	0.897632	0.896477	0.896343	0.895563	0.89514	0.894373	0.894143	0.893823	0.893254	0.893008	0.892464	0.892154	0.892119	0.891894	0.891475	0.891208	0.891456
0.912979	0.913146	0.913143	0.912388	0.91241	0.912228	0.912132	0.911801	0.911464	0.911285	0.910806	0.910185	0.910319	0.909957	0.909638	0.908943	0.908637	0.908353	0.907684	0.907747	0.906998	0.906149	0.905909	0.905007	0.90453	0.90369	0.903088	0.902502	0.902213	0.90188	0.901292	0.900761	0.899855	0.899107	0.898432	0.898063	0.897363	0.896677	0.896429	0.895976	0.895451	0.895056	0.894308	0.894174	0.893718	0.893867	0.893447	0.893042	0.892756	0.89277
0.914785	0.914633	0.914098	0.914005	0.913916	0.913514	0.91354	0.913157	0.912936	0.912418	0.912669	0.912003	0.911441	0.911424	0.91066	0.910364	0.910127	0.909599	0.909025	0.908653	0.9081	0.907601	0.906924	0.906446	0.905889	0.90562	0.905044	0.904168	0.90381	0.903262	0.90273	0.901772	0.901431	0.901012	0.899805	0.899724	0.898947	0.898326	0.897886	0.897736	0.896908	0.896641	0.896206	0.89585	0.895518	0.895309	0.895105	0.894808	0.894639	0.894333
0.915634	0.915336	0.915043	0.915205	0.915084	0.914981	0.914387	0.914451	0.914195	0.913609	0.91356	0.913593	0.912908	0.912874	0.912432	0.911942	0.911264	0.911151	0.911095	0.910275	0.909838	0.909192	0.908707	0.908071	0.907627	0.906786	0.906342	0.90594	0.904896	0.904681	0.904127	0.903527	0.902856	0.902441	0.901528	0.901026	0.900376	0.900281	0.899468	0.899245	0.898788	0.898083	0.897891	0.897446	0.897206	0.896577	0.896539	0.896272	0.89626	0.895997
0.916753	0.916651	0.916459	0.916582	0.91665	0.91599	0.915985	0.915316	0.915474	0.915008	0.914751	0.914477	0.914261	0.913854	0.913799	0.913435	0.913177	0.912637	0.911949	0.911842	0.91137	0.910834	0.910303	0.909839	0.908945	0.908521	0.908038	0.907475	0.906766	0.90652	0.905479	0.905285	0.904798	0.904085	0.9035	0.902811	0.901842	0.902055	0.901516	0.900653	0.900267	0.89977	0.899364	0.898916	0.899095	0.898217	0.898204	0.897635	0.897201	0.897419
0.917927	0.917922	0.917902	0.91762	0.917604	0.917241	0.917055	0.916971	0.91656	0.916291	0.916131	0.915882	0.915609	0.915402	0.914922	0.915017	0.914255	0.913978	0.913577	0.912982	0.91262	0.912524	0.911815	0.911032	0.910598	0.910245	0.909573	0.909191	0.908241	0.908009	0.907295	0.906549	0.90653	0.905426	0.904884	0.904422	0.903905	0.903157	0.902945	0.902536	0.901863	0.901273	0.901231	0.900314	0.900177	0.900254	0.899502	0.899039	0.8992	0.899005
0.919229	0.919037	0.91893	0.918942	0.918696	0.918469	0.91824	0.918193	0.917966	0.917682	0.91762	0.917193	0.916919	0.916587	0.916369	0.915921	0.915821	0.915459	0.914871	0.914641	0.914553	0.913235	0.913129	0.912443	0.912147	0.911479	0.911385	0.910622	0.910037	0.909229	0.90888	0.907897	0.907513	0.907034	0.906604	0.906168	0.905428	0.904891	0.904156	0.90365	0.903765	0.902895	0.902678	0.901991	0.901445	0.901423	0.900614	0.900646	0.900627	0.900165
0.920372	0.920505	0.920041	0.919704	0.920017	0.919461	0.919278	0.91962	0.918974	0.918836	0.918607	0.918416	0.918053	0.917791	0.91726	0.917306	0.91712	0.916722	0.916405	0.915742	0.915236	0.914883	0.914278	0.913916	0.913322	0.913187	0.91243	0.911636	0.911469	0.911008	0.910239	0.909466	0.909139	0.908326	0.908297	0.907277	0.906837	0.906493	0.905752	0.905542	0.905106	0.904276	0.903894	0.903327	0.902844	0.902584	0.902433	0.901931	0.901798	0.901688
0.921609	0.92139	0.921322	0.920959	0.920852	0.920829	0.920682	0.920423	0.920158	0.920001	0.919709	0.919672	0.91918	0.918979	0.918562	0.918385	0.918252	0.917829	0.917374	0.91676	0.91649	0.915923	0.916146	0.915425	0.914899	0.914313	0.913735	0.91328	0.912602	0.912099	0.91167	0.91059	0.910444	0.910179	0.909368	0.909088	0.908355	0.90786	0.906937	0.906695	0.906297	0.905706	0.9054	0.904833	0.904579	0.904244	0.90376	0.903539	0.903075	0.903092
0.922669	0.922411	0.922487	0.921978	0.921847	0.922096	0.921743	0.921699	0.921456	0.921093	0.92073	0.920881	0.920645	0.920064	0.919865	0.919568	0.919212	0.918963	0.918647	0.918445	0.917701	0.917107	0.917248	0.916554	0.916351	0.915458	0.915187	0.914635	0.913971	0.913429	0.913065	0.912319	0.911735	0.911676	0.910877	0.910141	0.909683	0.909774	0.908778	0.908078	0.907477	0.907236	0.906988	0.906217	0.905864	0.905464	0.905056	0.9049	0.904354	0.904331
0.923457	0.923386	0.923237	0.923051	0.922901	0.923038	0.922615	0.922109	0.922522	0.922016	0.922021	0.921642	0.921578	0.921155	0.921083	0.920496	0.92053	0.920281	0.920019	0.919557	0.918997	0.918437	0.918317	0.91785	0.917454	0.916692	0.916286	0.916124	0.915418	0.914844	0.914398	0.913843	0.913304	0.912473	0.912296	0.91157	0.910865	0.910632	0.91025	0.909659	0.908701	0.908614	0.908051	0.908025	0.907148	0.906922	0.906506	0.905861	0.905733	0.905656
0.924217	0.924267	0.924175	0.924302	0.923956	0.923772	0.923939	0.923724	0.923347	0.923285	0.923177	0.922948	0.922625	0.922469	0.922267	0.922084	0.921486	0.921356	0.920976	0.920498	0.919923	0.919881	0.919132	0.918679	0.918558	0.917945	0.917823	0.917321	0.91628	0.916165	0.915416	0.914849	0.914447	0.914029	0.913618	0.912948	0.912249	0.912087	0.91155	0.910552	0.910499	0.909896	0.909425	0.909126	0.908704	0.908299	0.907872	0.907527	0.907138	0.906922
0.9254	0.925258	0.925073	0.925228	0.925103	0.924871	0.924976	0.924194	0.924481	0.923941	0.923859	0.923791	0.923314	0.92341	0.923261	0.922975	0.922812	0.922348	0.921986	0.921497	0.921214	0.920964	0.920438	0.920132	0.919296	0.919337	0.918926	0.918597	0.917942	0.917265	0.916625	0.916531	0.915844	0.915494	0.914776	0.913994	0.913765	0.913259	0.912564	0.912251	0.911861	0.911091	0.910859	0.910532	0.909768	0.909577	0.908943	0.908882	0.908218	0.90796
0.926444	0.926225	0.926178	0.925872	0.926068	0.925661	0.926038	0.925491	0.925482	0.925027	0.924969	0.924878	0.924611	0.924546	0.92415	0.923921	0.923429	0.923232	0.923082	0.922666	0.922488	0.921794	0.921689	0.92098	0.920881	0.920096	0.919839	0.919426	0.918715	0.91859	0.917991	0.917696	0.917045	0.91635	0.916001	0.915324	0.914963	0.914403	0.914088	0.913353	0.912762	0.912307	0.912	0.911643	0.910969	0.910743	0.910171	0.910066	0.909801	0.909181
0.927434	0.927205	0.927204	0.926827	0.926903	0.92693	0.926551	0.926525	0.926411	0.926224	0.925813	0.926001	0.925458	0.925376	0.9248	0.924981	0.924835	0.924411	0.924316	0.923478	0.923408	0.923159	0.922514	0.922443	0.921991	0.921424	0.921146	0.920838	0.92042	0.919559	0.919229	0.919002	0.918119	0.917739	0.917399	0.916861	0.916122	0.915666	0.915348	0.914427	0.914227	0.913697	0.913222	0.912441	0.912187	0.911643	0.911642	0.911111	0.910598	0.910384
0.928285	0.92819	0.927971	0.92786	0.927749	0.927423	0.927356	0.927334	0.927307	0.927143	0.927051	0.926641	0.926668	0.926152	0.925947	0.925664	0.925771	0.925355	0.925309	0.924769	0.924515	0.923938	0.923847	0.923701	0.922896	0.922708	0.922154	0.921804	0.921339	0.920868	0.920326	0.919858	0.919092	0.918942	0.918415	0.917921	0.917488	0.916948	0.91663	0.915943	0.915191	0.91478	0.91436	0.914166	0.913525	0.913091	0.912622	0.91237	0.912158	0.911619
0.929017	0.92885	0.928845	0.928815	0.928195	0.92858	0.928269	0.928301	0.927917	0.927981	0.927599	0.927681	0.927166	0.926884	0.926937	0.92678	0.926641	0.926223	0.925921	0.925812	0.925358	0.924957	0.924868	0.92441	0.923932	0.923806	0.92337	0.923035	0.922403	0.921809	0.921333	0.921213	0.920336	0.920007	0.919853	0.91919	0.918588	0.918	0.91765	0.917016	0.916725	0.916025	0.915461	0.915256	0.914846	0.914238	0.913849	0.913631	0.913224	0.912893
[truncated: 50 more columns]

## Sheet: Figure 6B
Standard training					Fixed mu/sigma training					Fixed mu training					Fixed sigma training
Accuracy		Confidence			Accuracy		Confidence			Accuracy		Confidence			Accuracy		Confidence
Low PE	High PE	Low PE	High PE		Low PE	High PE	Low PE	High PE		Low PE	High PE	Low PE	High PE		Low PE	High PE	Low PE	High PE
0.5533	0.5496	0.488556	0.535631		0.5424	0.5474	0.553989	0.548778		0.5548	0.5462	0.652782	0.577775		0.5515	0.5663	0.388262	0.680934
0.5522	0.5532	0.431961	0.497723		0.5561	0.5505	0.58388	0.573011		0.5507	0.5477	0.628648	0.563101		0.5525	0.5553	0.356129	0.701088
0.5562	0.5484	0.488754	0.549866		0.5433	0.5592	0.523967	0.514032		0.5613	0.5559	0.581436	0.568105		0.5269	0.5552	0.435999	0.679773
0.5383	0.5529	0.476437	0.549797		0.5496	0.5507	0.556768	0.553702		0.5568	0.5547	0.641237	0.522213		0.5803	0.5465	0.417177	0.628711
0.554	0.5522	0.50768	0.560994		0.5613	0.5518	0.519719	0.515737		0.5575	0.5541	0.614756	0.557409		0.5635	0.5507	0.378916	0.660433
0.5506	0.5574	0.513161	0.540006		0.5483	0.5429	0.473601	0.487843		0.5497	0.5407	0.701992	0.528841		0.5286	0.5402	0.418499	0.729154
0.5586	0.5567	0.462529	0.514927		0.5448	0.557	0.528386	0.534861		0.5362	0.5485	0.601911	0.551209		0.5835	0.5468	0.380652	0.64961
0.5473	0.5512	0.457292	0.50296		0.5456	0.5474	0.535792	0.520343		0.5238	0.5475	0.561716	0.531898		0.562	0.5636	0.420063	0.71324
0.5563	0.5474	0.486723	0.529959		0.5617	0.5479	0.519835	0.532387		0.5576	0.5602	0.604031	0.555387		0.5413	0.5514	0.349836	0.679828
0.5603	0.5514	0.519568	0.549035		0.548	0.5471	0.532993	0.53082		0.5543	0.5447	0.660304	0.579798		0.5398	0.5618	0.407487	0.63242
0.5502	0.5538	0.486149	0.518117		0.5462	0.5536	0.530266	0.525322		0.5542	0.5489	0.644834	0.583568		0.5406	0.5482	0.428137	0.640397
0.5401	0.5422	0.518893	0.522787		0.5464	0.5494	0.525884	0.508507		0.5345	0.5544	0.627536	0.572018		0.5334	0.5537	0.373419	0.664272
0.5529	0.5471	0.468292	0.517598		0.5463	0.5524	0.551143	0.550081		0.5322	0.5468	0.571351	0.555564		0.5242	0.5282	0.380609	0.661475
0.5475	0.5464	0.396471	0.510255		0.5504	0.5502	0.525805	0.53529		0.5625	0.5589	0.60448	0.556439		0.5539	0.5498	0.39451	0.666851
0.5483	0.5318	0.474757	0.504975		0.544	0.5553	0.531147	0.533163		0.5552	0.5455	0.639285	0.520849		0.5387	0.5597	0.425647	0.68318
0.5513	0.5447	0.436499	0.475804		0.5494	0.5457	0.556197	0.545112		0.5534	0.5497	0.546897	0.540839		0.5443	0.5305	0.387812	0.691139
0.5466	0.5471	0.516993	0.520638		0.5538	0.5423	0.557315	0.566003		0.5618	0.5589	0.624321	0.562532		0.4983	0.5527	0.475545	0.675772
0.5569	0.5566	0.471225	0.5448		0.5515	0.5467	0.527746	0.544645		0.5615	0.5488	0.628281	0.569504		0.5531	0.5533	0.41547	0.688176
0.5561	0.5485	0.50271	0.455451		0.5633	0.5519	0.522533	0.50191		0.5524	0.5469	0.702235	0.57852		0.5612	0.5585	0.391223	0.627145
0.5529	0.5433	0.463431	0.554416		0.558	0.5481	0.538725	0.53722		0.5545	0.5566	0.623191	0.546031		0.5053	0.5491	0.438209	0.694847
0.54	0.5411	0.468396	0.54734		0.553	0.5551	0.561116	0.551078		0.5558	0.5529	0.628907	0.54943		0.5587	0.5514	0.345342	0.680464
0.5521	0.5538	0.499378	0.501312		0.5607	0.5501	0.550368	0.538825		0.5479	0.5503	0.668569	0.565397		0.5633	0.5562	0.405759	0.666901
0.5477	0.5453	0.48813	0.556649		0.5507	0.5506	0.55535	0.54257		0.5435	0.5484	0.622417	0.575176		0.5703	0.557	0.407928	0.634561
0.5511	0.5434	0.52171	0.501875		0.5557	0.5515	0.547423	0.534114		0.5408	0.5488	0.626618	0.543406		0.5386	0.5515	0.394587	0.667768
0.5518	0.5464	0.512245	0.543988		0.5493	0.55	0.478713	0.509472		0.5492	0.5447	0.579572	0.534908		0.5252	0.5333	0.411041	0.67127
0.5592	0.5512	0.522213	0.52944		0.5498	0.5373	0.525996	0.525839		0.5491	0.5452	0.610053	0.548437		0.4958	0.5627	0.501028	0.640742
0.5444	0.5491	0.454082	0.552943		0.5507	0.5371	0.5466	0.55105		0.5504	0.5535	0.625088	0.538406		0.5133	0.5452	0.510546	0.679425
0.5571	0.5435	0.493002	0.531092		0.5416	0.5397	0.54595	0.531238		0.5495	0.5485	0.6658	0.534489		0.585	0.544	0.379461	0.64816
0.5483	0.5511	0.447263	0.483256		0.5616	0.5498	0.561372	0.564429		0.5476	0.5522	0.686675	0.557034		0.5241	0.5401	0.418412	0.670834
0.5591	0.5384	0.449624	0.49919		0.5542	0.5563	0.533068	0.533859		0.5164	0.551	0.630219	0.588075		0.5619	0.5452	0.400124	0.653176
0.5448	0.5642	0.480392	0.553347		0.5411	0.5446	0.565727	0.560202		0.5568	0.5573	0.64656	0.573298		0.5345	0.5475	0.412975	0.669248
0.5402	0.5453	0.478481	0.513292		0.5532	0.5581	0.506988	0.513291		0.5473	0.5465	0.61628	0.540877		0.534	0.5516	0.405466	0.651683
0.545	0.5482	0.50288	0.491534		0.5554	0.5471	0.534781	0.533168		0.5667	0.5489	0.617852	0.541188		0.548	0.5518	0.380604	0.634047
0.5458	0.5482	0.492542	0.506649		0.5571	0.5525	0.51698	0.510987		0.5593	0.5567	0.596039	0.561823		0.5478	0.5596	0.365311	0.614517
0.5444	0.549	0.47709	0.528022		0.5352	0.5491	0.566075	0.552069		0.5366	0.5476	0.613912	0.563452		0.5243	0.5529	0.390879	0.628504
0.5546	0.549	0.488774	0.520565		0.5444	0.5517	0.521756	0.542986		0.5694	0.5477	0.60746	0.561583		0.5467	0.5578	0.379197	0.634538
0.5432	0.5524	0.438999	0.582197		0.5496	0.5473	0.501941	0.515184		0.5334	0.5482	0.75146	0.57035		0.5419	0.5626	0.359974	0.690074
0.5507	0.5454	0.462324	0.50065		0.5587	0.5403	0.539547	0.541058		0.5451	0.5473	0.645343	0.595666		0.5743	0.5445	0.399779	0.640707
0.5532	0.533	0.494925	0.508549		0.5596	0.5622	0.509456	0.513724		0.5705	0.5494	0.638782	0.557649		0.5004	0.5531	0.441753	0.620772
0.5513	0.5517	0.502485	0.53586		0.5538	0.5553	0.451146	0.47601		0.5599	0.5525	0.585424	0.54155		0.5141	0.5524	0.429552	0.637764
0.5602	0.5483	0.456275	0.527411		0.5527	0.5479	0.530272	0.516041		0.5511	0.5472	0.548079	0.520722		0.5907	0.5465	0.346365	0.625694
0.5472	0.5528	0.485222	0.529634		0.5543	0.5584	0.524585	0.539517		0.5517	0.5502	0.6266	0.561942		0.574	0.5553	0.430163	0.682546
0.5529	0.5497	0.449506	0.555484		0.542	0.5474	0.559086	0.570517		0.5526	0.5514	0.616217	0.571251		0.5049	0.5406	0.427588	0.645919
0.552	0.5515	0.446158	0.480806		0.546	0.5471	0.49433	0.511953		0.5423	0.5473	0.61601	0.520288		0.5362	0.5341	0.42236	0.673834
0.5603	0.55	0.551727	0.535809		0.5547	0.5526	0.512796	0.531659		0.553	0.5509	0.674107	0.554795		0.5285	0.5592	0.35954	0.631831
0.5556	0.5471	0.506957	0.510572		0.5488	0.5506	0.531311	0.5386		0.5425	0.547	0.681431	0.562855		0.5516	0.5565	0.383488	0.629945
0.5485	0.5557	0.465907	0.519665		0.5403	0.5484	0.515212	0.524798		0.5088	0.5541	0.614652	0.547745		0.5619	0.5476	0.412434	0.676321
0.5401	0.5551	0.441936	0.524873		0.5445	0.5458	0.546752	0.534359		0.5388	0.5569	0.644055	0.534532		0.5479	0.5632	0.38379	0.63719
0.5368	0.5479	0.472589	0.511401		0.5489	0.5475	0.528985	0.513624		0.5523	0.5406	0.552962	0.545293		0.5844	0.5528	0.393429	0.668767
0.5534	0.546	0.529576	0.514224		0.55	0.5465	0.494499	0.503716		0.5459	0.5535	0.594579	0.524126		0.5398	0.5647	0.374782	0.673899
0.5532	0.5463	0.445567	0.53022		0.5504	0.5492	0.538688	0.550096		0.5524	0.5528	0.628994	0.555719		0.5785	0.5637	0.352111	0.702345
0.5461	0.5445	0.464418	0.543981		0.5488	0.5527	0.501691	0.50603		0.5476	0.5502	0.621208	0.596447		0.5155	0.5603	0.372057	0.648091
0.5407	0.5529	0.488921	0.543738		0.5501	0.5407	0.49353	0.510448		0.5568	0.5522	0.663535	0.500889		0.5609	0.5351	0.405127	0.651506
0.5442	0.5565	0.479618	0.546484		0.5512	0.555	0.475506	0.496853		0.5467	0.5478	0.580802	0.532338		0.5298	0.5623	0.379391	0.655918
0.5549	0.5462	0.445672	0.522856		0.5459	0.5536	0.529877	0.538027		0.561	0.5469	0.602079	0.508753		0.5741	0.564	0.452065	0.65454
0.5554	0.5435	0.539867	0.561865		0.5482	0.5411	0.504501	0.500179		0.5433	0.558	0.654252	0.546595		0.514	0.5283	0.41627	0.577545
0.5461	0.5541	0.441966	0.5436		0.5524	0.5543	0.525091	0.530617		0.5565	0.5468	0.578679	0.545508		0.5624	0.5513	0.386528	0.672309
0.5283	0.5344	0.505507	0.486752		0.551	0.5542	0.533016	0.556121		0.5629	0.5549	0.566614	0.5361		0.5384	0.5368	0.413189	0.704907
0.5547	0.5498	0.531179	0.563018		0.5537	0.5562	0.518699	0.529115		0.5526	0.5564	0.620341	0.566293		0.5732	0.535	0.420064	0.648962
0.5513	0.5444	0.548015	0.561375		0.5506	0.5534	0.547247	0.556209		0.5218	0.5564	0.592624	0.588832		0.6018	0.551	0.377449	0.695139
0.534	0.5481	0.518267	0.509116		0.5558	0.5489	0.534223	0.541388		0.5462	0.5521	0.601556	0.55792		0.5599	0.552	0.332793	0.598124
0.562	0.5541	0.509491	0.532846		0.5493	0.5545	0.485758	0.527102		0.559	0.5417	0.56902	0.555253		0.5681	0.5471	0.362309	0.676884
0.5615	0.5464	0.497508	0.511438		0.5411	0.5507	0.489001	0.480049		0.5487	0.5484	0.603336	0.527376		0.5561	0.5533	0.356648	0.654485
0.5536	0.548	0.465984	0.52837		0.5445	0.5465	0.533334	0.538965		0.5594	0.553	0.655951	0.546258		0.5457	0.5529	0.388362	0.660667
0.5375	0.5474	0.532097	0.52011		0.5464	0.5389	0.531134	0.523646		0.5459	0.5582	0.622872	0.561299		0.5272	0.5621	0.437173	0.612519
0.5422	0.5509	0.448147	0.531325		0.5437	0.5483	0.512383	0.501782		0.5584	0.5468	0.594701	0.526101		0.5536	0.5525	0.395326	0.638704
0.5499	0.5509	0.450312	0.527843		0.5447	0.5474	0.598986	0.574768		0.555	0.5425	0.649381	0.571319		0.5115	0.5478	0.454361	0.594723
0.5462	0.5577	0.555602	0.484924		0.5369	0.5479	0.556985	0.552813		0.5415	0.551	0.653679	0.574347		0.6133	0.5575	0.406279	0.64364
0.5605	0.5547	0.502145	0.516339		0.5406	0.5464	0.519727	0.513574		0.5662	0.5436	0.668184	0.54394		0.5736	0.5515	0.41585	0.62629
0.5585	0.5567	0.489257	0.50829		0.5579	0.549	0.559482	0.544202		0.5413	0.5539	0.587331	0.565068		0.542	0.5558	0.406	0.669808
0.5578	0.5434	0.430946	0.502851		0.5488	0.5543	0.516089	0.525487		0.5464	0.5451	0.616672	0.538894		0.5602	0.549	0.415556	0.641873
0.5524	0.5546	0.521189	0.55584		0.544	0.5428	0.555185	0.533337		0.5639	0.5506	0.609178	0.569423		0.5715	0.5417	0.382258	0.641046
0.5485	0.5493	0.460932	0.512012		0.556	0.5486	0.51414	0.512926		0.5524	0.5487	0.652915	0.508764		0.5481	0.5507	0.371409	0.673307
0.5449	0.5471	0.474825	0.53525		0.5522	0.5519	0.493946	0.504197		0.5431	0.5523	0.698017	0.557512		0.5625	0.5574	0.429063	0.626069
0.5496	0.5476	0.519035	0.537621		0.5507	0.5504	0.525097	0.513272		0.5329	0.5502	0.644536	0.575651		0.5558	0.5573	0.455478	0.672101
0.5526	0.5454	0.500978	0.518694		0.5417	0.5447	0.503509	0.503814		0.5389	0.5481	0.664122	0.535312		0.5388	0.5374	0.415095	0.660907
0.5475	0.5572	0.397737	0.507467		0.5474	0.5488	0.521014	0.527954		0.5204	0.5519	0.587704	0.539538		0.5484	0.5493	0.351	0.655484
0.5582	0.5532	0.505895	0.521571		0.5504	0.5527	0.533005	0.516003		0.5579	0.5384	0.586164	0.481118		0.5545	0.568	0.316121	0.665507
0.55	0.5524	0.478107	0.556968		0.544	0.5538	0.53328	0.524632		0.5455	0.5523	0.688001	0.544969		0.5529	0.5534	0.365913	0.701109
0.5577	0.555	0.476821	0.550159		0.5474	0.5366	0.508718	0.493065		0.561	0.5522	0.64211	0.510541		0.5551	0.5494	0.414872	0.604178
0.5565	0.5389	0.474397	0.529217		0.5559	0.5547	0.543349	0.545208		0.5544	0.5619	0.702262	0.545587		0.5415	0.5377	0.395382	0.666475
0.5427	0.5416	0.452197	0.52232		0.5532	0.5547	0.560256	0.558951		0.5626	0.5482	0.607867	0.544564		0.5336	0.5456	0.353302	0.672099
0.5449	0.5532	0.467897	0.554784		0.5463	0.55	0.532354	0.523249		0.5203	0.5562	0.626912	0.53386		0.5413	0.5551	0.345428	0.650332
0.5461	0.5469	0.459177	0.495179		0.5496	0.5576	0.506966	0.525554		0.5603	0.5655	0.692205	0.537809		0.5594	0.5373	0.430246	0.69408
0.5419	0.5448	0.516594	0.535113		0.5527	0.5491	0.534507	0.544801		0.5266	0.553	0.629427	0.556239		0.57	0.5288	0.381817	0.615563
0.5475	0.5497	0.505079	0.515731		0.5536	0.5509	0.528452	0.538516		0.5432	0.5475	0.575012	0.546459		0.5468	0.5552	0.38302	0.653351
0.5579	0.5555	0.455497	0.526127		0.551	0.5602	0.541011	0.542293		0.541	0.5592	0.622199	0.548133		0.5131	0.5511	0.403513	0.654635
0.5578	0.5551	0.501204	0.524122		0.5483	0.5478	0.546488	0.561233		0.5445	0.549	0.683518	0.563449		0.5429	0.549	0.382376	0.662005
0.5395	0.544	0.480458	0.567609		0.5563	0.5455	0.55333	0.563242		0.541	0.5608	0.621244	0.551398		0.6037	0.5328	0.369686	0.668523
0.5543	0.5529	0.443238	0.479073		0.5565	0.559	0.534196	0.555489		0.5569	0.5471	0.662818	0.570013		0.5691	0.5516	0.40675	0.691176
0.5384	0.5557	0.497705	0.514175		0.5592	0.5444	0.553023	0.534065		0.5396	0.5463	0.649078	0.538751		0.5542	0.5286	0.377116	0.625951
0.561	0.5568	0.428199	0.533064		0.5471	0.5537	0.537592	0.529001		0.5291	0.5469	0.678636	0.571321		0.548	0.5502	0.393555	0.697515
0.5562	0.5553	0.490638	0.553262		0.5475	0.5476	0.538811	0.534072		0.5567	0.5455	0.616362	0.560534		0.5572	0.5626	0.385256	0.627487
0.5363	0.5465	0.460713	0.527529		0.5504	0.545	0.505195	0.507849		0.5468	0.546	0.609268	0.547342		0.5531	0.5513	0.436834	0.644004
0.5621	0.5466	0.45239	0.529079		0.55	0.5524	0.524058	0.528487		0.5571	0.5509	0.596165	0.543932		0.542	0.5509	0.424709	0.656974
0.5535	0.5653	0.482403	0.528821		0.5494	0.5532	0.549414	0.555887		0.5593	0.5508	0.709904	0.60974		0.5602	0.5536	0.451567	0.665866
0.5369	0.5457	0.50658	0.533763		0.5452	0.5504	0.530966	0.559382		0.55	0.5518	0.562855	0.546458		0.5455	0.5565	0.415599	0.632168
0.5496	0.5544	0.47148	0.537175		0.5537	0.5496	0.549268	0.543843		0.5541	0.5458	0.632089	0.544364		0.577	0.5354	0.406966	0.667632
0.5617	0.5558	0.52406	0.505303		0.5484	0.5523	0.542826	0.540501		0.5445	0.5439	0.669485	0.54983		0.528	0.5514	0.37222	0.629553
0.5483	0.5524	0.517559	0.542404		0.5495	0.5437	0.512646	0.49895		0.5463	0.5527	0.682422	0.539216		0.5188	0.5583	0.435423	0.653416

[truncated: 74 more sheets: Figure 7A, Figure 7B, Figure 7C, Figure 7D, Figure 7E, Figure 7F, Figure 8A, Figure 8B, Figure 8C, Figure 8D, Figure 9A, Figure 9B, Figure 10A, Figure 10B, Figure S1A, Figure S1B, Figure S1C, Figure S1D, Figure S1E, Figure S1F …]
